# Supplementary material for: Transcript copy number estimation using a mouse whole-genome oligonucleotide microarray
Source: Genome Biol. 2005 Jun 30;6(7):R61. doi: 10.1186/gb-2005-6-7-r61 (PMC1175992; doi:10.1186/gb-2005-6-7-r61)
Supplement: Additional File 3 — Annotation of all probes in the NIA 44K Mouse Microarray v2.1 [file gb-2005-6-7-r61-S3.zip]

Archive with 1 entries (1 files):
- NIA44Kv2.1Annotation.xls
