# Supplementary material for: Transcript copy number estimation using a mouse whole-genome oligonucleotide microarray
Source: Genome Biol. 2005 Jun 30;6(7):R61. doi: 10.1186/gb-2005-6-7-r61 (PMC1175992; doi:10.1186/gb-2005-6-7-r61)
Supplement: Additional File 3 — Annotation of all probes in the NIA 44K Mouse Microarray v2.1 [file gb-2005-6-7-r61-S3.zip › NIA44Kv2.1Annotation.xls]

## Sheet: Legend
Column Name		Description
Universal Oligo		Unique identifier for an oligo probe, assigned by NIA
Gene Symbol(s)		Official gene symbol of target gene
Oligo Annotation based on NIA Mouse Gene Index4		Gene/transcript description attached to U-cluster or transcript in NIA Mouse Gene Index v4.0 to which oligo probe is mapped
Gene Symbol Aliases		Alternate gene symbols used
Oligo Aliases		Alternate identifiers used for an oligo probe
bp match		number of basepairs matched to target transcript
NIA Mouse Gene Index 4 Transcript		NIA Mouse Gene Index v4.0 transcript identifier for target transcript
NIA Mouse Gene Index4 'U' cluster		NIA Mouse Gene Index v4.0 locus identifier for target gene
Oligo matching to major transcript		Does oligo probe match transcript in U-cluster which is longest and/or has the longest predicted open reading frame?
Gene Ontology (GO)		GO terms associated with target gene
Transcription Factor (Yes/No)?		Transcription factor, as identified by protein domain homology?
Domains		Identified domains in target gene
Jackson Labs MGI		Target gene's identifier(s) in MGI database
SwissProt Protein Accession		Target gene's identifier(s) in SwissProt database
RefSeq Accessions		Target gene's identifier(s) in RefSeq database
GenBank Accessions		Target gene's identifier(s) in GenBank database
Microarray Design Name	Oligo Probe Query	Description
NIA Mouse 22K Microarray v1.0 (Development 60-mer Oligo)	present	Is oligo probe present in the NIA Mouse 22K Microarray v1.0 (Development 60-mer Oligo) design?
	EMvPL FDR	False Discovery Rate (FDR) statistics result for oligo probe in EMvPL comparison; NS: FDR >0.05
	EMvPL Log Ratio	(base 10) log ratio from EMvPL comparison on listed array design, regardless of statistical significance.
NIA Mouse 22K Microarray v1.1 (Development 60-mer Oligo) [G4120A]	present	Is oligo probe present in the NIA Mouse 22K Microarray v1.1 (Development 60-mer Oligo) [G4120A] design?
	EMvPL FDR	False Discovery Rate (FDR) statistics result for oligo probe in EMvPL comparison; NS: FDR >0.05
	EMvPL Log Ratio	(base 10) log ratio from EMvPL comparison on listed array design, regardless of statistical significance.
NIA Mouse 22K Microarray v2.0 (Development 60-mer Oligo)	present	Is oligo probe present in the NIA Mouse 22K Microarray v2.0 (Development 60-mer Oligo) design?
	EMvPL FDR	False Discovery Rate (FDR) statistics result for oligo probe in EMvPL comparison; NS: FDR >0.05
	EMvPL Log Ratio	(base 10) log ratio from EMvPL comparison on listed array design, regardless of statistical significance.
NIA Mouse 44K Microarray v1.0 (Development-Toxicology 60-mer Oligo)	present	Is oligo probe present in the NIA Mouse 44K Microarray v1.0 (Development-Toxicology 60-mer Oligo) design?
	EMvPL FDR	False Discovery Rate (FDR) statistics result for oligo probe in EMvPL comparison; NS: FDR >0.05
	EMvPL Log Ratio	(base 10) log ratio from EMvPL comparison on listed array design, regardless of statistical significance.
NIA Mouse 44K Microarray v2.0 (Whole Genome 60-mer Oligo)	present	Is oligo probe present in the NIA Mouse 44K Microarray v2.0 (Whole Genome 60-mer Oligo) design?
	EMvPL FDR	False Discovery Rate (FDR) statistics result for oligo probe in EMvPL comparison; NS: FDR >0.05
	EMvPL Log Ratio	(base 10) log ratio from EMvPL comparison on listed array design, regardless of statistical significance.

## Sheet: 44Kv2.1
Universal Oligo	Gene Symbol(s)	Oligo Annotation based on NIA Mouse Gene Index4	Gene Symbol Aliases	Oligo Aliases	bp match	NIA Mouse Gene Index 4 Transcript	NIA Mouse Gene Index4 'U' cluster	Oligo matching to major transcript	Gene Ontology (GO)	Transcription Factor (Yes/No)?	Domains	Jackson Labs MGI	SwissProt Protein Accession	RefSeq Accessions	GenBank Accessions	NIA Mouse 22K Microarray v1.0 (Development 60-mer Oligo)			NIA Mouse 22K Microarray v1.1 (Development 60-mer Oligo) [G4120A]			NIA Mouse 22K Microarray v2.0 (Development 60-mer Oligo)			NIA Mouse 44K Microarray v1.0 (Development-Toxicology 60-mer Oligo)			NIA Mouse 44K Microarray v2.0 (Whole Genome 60-mer Oligo)
																present	EMvPL FDR	EMvPL Log Ratio	present	EMvPL FDR	EMvPL Log Ratio	present	EMvPL FDR	EMvPL Log Ratio	present	EMvPL FDR	EMvPL Log Ratio	present	EMvPL FDR	EMvPL Log Ratio
Z00000225-1	5730436H21Rik	RIKEN cDNA 5730436H21 gene		A_65_P06917,C0003E02-3_rev_PS0-60-0001,Z00225-1,Z311687-1	60	U019121-6	U019121	No		No	cd00200#WD40 WD40 domain, found in a number of eukaryotic proteins that cover a wide variety of functions including adaptor/regulatory modules in signal transduction, pre-mRNA processing and cytoskeleton assembly; typically contains a GH dipeptide 11-24 r			NM_134139.1	AK077521,BC019968,BC024478	Yes	NS	0.01775	Yes	NS	-0.00447	Yes	NS	-0.04997	Yes	NS	-0.02664	Yes	NS	0.0257
Z00000231-1	D11Ertd497e	DNA segment, Chr 11, ERATO Doi 497, expressed	A430101B06Rik	A_65_P14105,C0005H03-3_rev_PS0-60-0122,Z00231-1,Z311690-1	60	U012576-1	U012576	Yes		No		MGI:1261797		NM_029976.2	AB041653,AK020751,AK077515,BC052552	Yes	NS	0.04678	Yes	NS	-0.13372	Yes	NS	0.03923	Yes	NS	0.05183	Yes	NS	0.0493
Z00000233-1	Tro	trophinin	Tnn,Maged3,Maged3l,magphinin,trophinin-2,magphinin-alpha,magphinin-gamma,magphinin-beta 2,necdin and trophinin like	A_65_P14492,C0006D09-3_rev_PS0-60-0247,Z00233-1,Z311692-1	60	U039780-9	U039780	No	GO:0007155#cell adhesion,GO:0030308#negative regulation of cell growth,GO:0005634#nucleus,GO:0005737#cytoplasm,GO:0005886#plasma membrane	No	COG4372#COG4372 Uncharacterized protein conserved in bacteria with the myosin-like domain [Function unknown],pfam01454#MAGE MAGE family,#COG5283#COG5283 Phage-related tail protein [Function unknown],pfam01454#pfam01576#Myosin_tail_1 Myosin tail,pfam01454#	MGI:1928994		NM_001002272.1,NM_019548.2,NM_207679.2	AB017108,AB032477,AB036783,AF241244,AF241245,AF288605,AF288606,AF319977,AK032791,AK047777,AK122449,BC053018,BC075630	Yes	0.0012	-0.24834	Yes	0	0.25626	Yes	0.0006	-0.21345	Yes	0	-0.23023	Yes	0.0001	0.2008
Z00000234-1	3830417A13Rik			A_65_P07673,C0006F12-5_rev_PS0-60-0193,Z00234-1,Z311693-1	60	U019892-2	U019892	No		No	pfam01454#MAGE MAGE family,			XM_135882.2	AK014439,AK049539,BC068255	Yes	NS	1.78086	Yes	0	-1.07312	Yes	0	1.04526	Yes	0	0.88278	Yes	0	-0.8883
Z00000235-1				A_65_P02448,C0006G04-5_rev_PS0-60-0115,Z00235-1,Z311694-1	60	U195408-1	U195408	Yes		No						Yes	0	-0.27381	Yes	0	0.23339	Yes	0	-0.27125	Yes	0.0247	-0.19896	Yes	0	0.2567
Z00000238-1				A_65_P17010,C0007D02-3_rev_PS0-60-0001,Z00238-1,Z311695-1	60	U128673-1	U128673	Yes		No	smart00530#HTH_XRE Helix-turn-helix XRE-family like proteins ; ,				AJ309569	Yes	0.0001	0.20034	Yes	0	-0.22918	Yes	0	0.22851	Yes	0	0.22238	Yes	0	-0.2436
Z00000241-1	Pfn1	profilin 1	Pfn,actin binding protein	A_65_P19815,C0009D03-3R_rev_PS0-60-0195,Z00241-1,Z311696-1	60	U033007-2	U033007	No	GO:0001843#neural tube closure,GO:0007010#cytoskeleton organization and biogenesis,GO:0008064#regulation of actin polymerization and/or depolymerization,GO:0030036#actin cytoskeleton organization and biogenesis,GO:0042989#sequestering of actin monomers,GO	No	smart00392#PROF Profilin; Binds actin monomers, membrane polyphosphoinositides and poly-L-proline,	MGI:97549	P62962	NM_011072.2	AJ279848,AK011066,AK028117,BC002080,X14425	Yes	NS	0.15555	Yes	NS	-0.18581	Yes	0	0.10149	Yes	0.0039	0.07046	Yes	NS	-0.0977
Z00000244-1	Rabep1	rabaptin, RAB GTPase binding effector protein 1	neurocrescin,RAB5 effector protein	A_65_P14848,C0010F01-3R_rev_PS0-60-0396,Z00244-1,Z311698-1	60	U043185-6	U043185	No	GO:0006810#transport,GO:0006897#endocytosis,GO:0006915#apoptosis,GO:0015031#protein transport,GO:0005768#endosome,GO:0005096#GTPase activator activity,GO:0008083#growth factor activity	No	pfam03528#Rabaptin Rabaptin.,	MGI:1860236	O35551	NM_019400.1	AB001750,AF248489,AF248490,AK019413,BC003921,BC009814,BC060166,D86066	Yes	0.0001	-0.19199	Yes	0.0001	0.14244	Yes	0	-0.15022	Yes	0	-0.14217	Yes	NS	0.0081
Z00000245-1	Pvrl2	poliovirus receptor-related 2	MPH,Pvr,Pvs,Cd112,nectin-2	A_65_P08166,C0010G12-3_rev_PS0-60-0090,Z00245-1,Z311699-1	60	U028239-1	U028239	Yes	GO:0005615#extracellular space,GO:0016021#integral to membrane,GO:0004872#receptor activity,GO:0005515#protein binding	No		MGI:97822	P32507	NM_008990.2	AK075815,BC009088,BC046770,BC059941,D26107,M80206	Yes	0	0.73605	Yes	0	-0.77083	Yes	0	0.78146	Yes	0	0.78905	Yes	0	-0.7131
Z00000250-1	D030070L09Rik	RIKEN cDNA D030070L09 gene		A_65_P13341,C0013E09-3_rev_PS0-60-0040,Z00250-1,Z311700-1	60	U038259-3	U038259	No		No	COG5195#COG5195 Uncharacterized conserved protein [Function unknown],			NM_172625.1	AK077290,AK083718,BC056426,BC060961	Yes	0	0.38728	Yes	0	-0.44645	Yes	0	0.37246	Yes	0	0.31477	Yes	0	-0.3128
Z00000251-1	Psmc4	proteasome (prosome, macropain) 26S subunit, ATPase, 4	CIP21,MIP224,CAR interacing protein 21	A_65_P07097,C0013G07-3_rev_PS0-60-0251,Z00251-1,Z311701-1	60	U107477-4	U107477	No	GO:0030163#protein catabolism,GO:0005634#nucleus,GO:0005737#cytoplasm,GO:0005829#cytosol,GO:0000166#nucleotide binding,GO:0005524#ATP binding,GO:0016787#hydrolase activity,GO:0017111#nucleoside-triphosphatase activity	No	pfam00004#AAA ATPase family associated with various cellular activities (AAA),#smart00382#AAA ATPases associated with a variety of cellular activities; AAA - ATPases associated with a variety of cellular activities,	MGI:1346093	P54775	NM_011874.1,XM_355872.1	AK050677,AK077507,BC012411,BC012708,L76223	Yes	NS	-0.11145	Yes	NS	0.04607	Yes	NS	-0.04812	Yes	NS	-0.03284	Yes	NS	-0.0024
Z00000254-1	Ap3d1	adaptor-related protein complex 3, delta 1 subunit	mh,Bolvr,mocha,mBLVR1	A_65_P09060,C0016F12-3_rev_PS0-60-0313,Z00254-1,Z311702-1	60	U032021-9	U032021	No	GO:0006886#intracellular protein transport,GO:0016192#vesicle-mediated transport,GO:0030333#antigen processing,GO:0048007#antigen presentation, exogenous lipid antigen,GO:0051138#positive regulation of NK T-cell differentiation,GO:0005802#Golgi trans face	Yes	pfam01602#Adaptin_N Adaptin N terminal region,#Adaptin_N Adaptin N terminal region,pfam06375#BLVR Bovine leukaemia virus receptor (BLVR),#pfam06375	MGI:107734		NM_007460.1	AB004305,AF469671,AK030627,BC022171,BC037477,BC048786,BC053066	Yes	NS	0.10987	Yes	0.0005	-0.11706	Yes	0	0.12214	Yes	0	0.11261	Yes	0.0071	-0.1448
Z00000257-1	Soat2	sterol O-acyltransferase 2	ACAT2	A_65_P07799,C0018A03-3_rev_PS0-60-0125,Z00257-1,Z311703-1	60	U016699-1	U016699	Yes	GO:0008203#cholesterol metabolism,GO:0018346#protein amino acid prenylation,GO:0005783#endoplasmic reticulum,GO:0016021#integral to membrane,GO:0008318#protein prenyltransferase activity,GO:0008415#acyltransferase activity,GO:0016740#transferase activity	No	pfam03062#MBOAT MBOAT family,	MGI:1332226	O88908	NM_146064.1	AF078751,BC025931	Yes	NS	0.02656	Yes	NS	-0.01585	Yes	NS	0.0009	Yes	NS	-0.00778	Yes	NS	-0.0183
Z00000258-1	Gm237	Mus musculus cDNA clone MGC:67243 IMAGE:5721417, complete cds.	LOC211488	A_65_P07088,C0018D02-3_rev_PS0-60-0235,Z00258-1,Z311704-1	60	U031889-1	U031889	Yes		No		MGI:2685083		XM_137138.1	AK047542,BC057106,BC058407	Yes	NS	0.11835	Yes	NS	-0.17939	Yes	NS	-0.05836	Yes	NS	0.02071	Yes	NS	-0.0119
Z00000259-1	Cdc45l	cell division cycle 45 homolog (S. cerevisiae)-like		A_65_P19117,C0019C07-3_rev_PS0-60-0001,Z00259-1,Z311705-1	60	U036865-2	U036865	Yes	GO:0000074#regulation of cell cycle,GO:0006260#DNA replication,GO:0006270#DNA replication initiation,GO:0007049#cell cycle,GO:0005634#nucleus	No	pfam02724#CDC45 CDC45-like protein,			NM_009862.1	AF081536,AF081537,AF081538,AF081539,AF098068,AJ223729,BC006856,BC028635	Yes	0.0388	-0.10583	Yes	NS	0.07593	Yes	0.0431	-0.09037	Yes	0.0042	-0.11054	Yes	NS	0.1174
Z00000260-1	Gmppb	GDP-mannose pyrophosphorylase B		A_65_P15965,C0019D07-3_rev_PS0-60-0066,Z00260-1,Z311706-1	60	U011012-3	U011012	No	GO:0004475#mannose-1-phosphate guanylyltransferase activity	No	pfam00483#NTP_transferase Nucleotidyl transferase,#NTP_transferase Nucleotidyl transferase,cd00208#LbetaH Left-Handed Parallel beta-Helix; Alignment contains 4 turns, each containing three imperfect tandem repeats of a hexapeptide repeat motif (X-[STAV]-X			NM_177910.2	AK088295,BC061207	Yes	0	0.70031	Yes	0	-0.71583	Yes	0	0.62818	Yes	0	0.64459	Yes	0	-0.6146
Z00000268-1	C1qtnf6	C1q and tumor necrosis factor related protein 6	CTRP6,2810036M19Rik	A_65_P02465,C0024H06-3_rev_PS0-60-0292,Z00268-1,Z311710-1	60	U036384-2	U036384	Yes	GO:0000004#biological_process unknown,GO:0008372#cellular_component unknown,GO:0005554#molecular_function unknown	No		MGI:1919959		NM_028331.2	AK012868,AK051058,BC025489	Yes	0	0.76659	Yes	0	-0.72779	Yes	0	0.72975	Yes	0	0.80159	Yes	0	-0.7238
Z00000269-1	Irs3	insulin receptor substrate 3		A_65_P12163,C0026A02-3_rev_PS0-60-0068,Z00269-1,Z311711-1	60	U026852-1	U026852	Yes	GO:0004872#receptor activity,GO:0005158#insulin receptor binding	No	pfam00169#PH PH domain. PH stands for pleckstrin homology.,smart00310#PTBI Phosphotyrosine-binding domain (IRS1-like); ,			NM_010571.1	AF035948,AK030311,AK040947	Yes	0	0.73597	Yes	0	-0.75925	Yes	0	0.86284	Yes	0	0.74173	Yes	NS	-0.637
Z00000270-1	Cubn	cubilin (intrinsic factor-cobalamin receptor)	D2Wsu88e	A_65_P18991,C0026H06-3_rev_PS0-60-0384,Z00270-1,Z311712-1	60	U022297-2	U022297	No	GO:0006418#tRNA aminoacylation for protein translation,GO:0006898#receptor mediated endocytosis,GO:0005737#cytoplasm,GO:0005768#endosome,GO:0005903#brush border,GO:0045177#apical part of cell,GO:0004812#tRNA ligase activity,GO:0004872#receptor activity,GO	No	smart00042#CUB Domain first found in C1r, C1s, uEGF, and bone morphogenetic protein,	MGI:1931256			AF197159,AJ010338,BC026593	Yes	0	1.1991	Yes	0	-1.02905	Yes	0	1.16557	Yes	0	1.18574	Yes	0	-1.1004
Z00000275-1	Txnrd1	thioredoxin reductase 1	TR,TR1,TrxR1,TR alpha	A_65_P12986,C0031E03-3_rev_PS0-60-0283,Z00275-1,Z311713-1	60	U011805-5	U011805	No	GO:0006118#electron transport,GO:0006125#thioredoxin pathway,GO:0005737#cytoplasm,GO:0005829#cytosol,GO:0004791#thioredoxin-disulfide reductase activity,GO:0015036#disulfide oxidoreductase activity,GO:0016491#oxidoreductase activity,GO:0016654#oxidoreduct	No	pfam00070#Pyr_redox Pyridine nucleotide-disulphide oxidoreductase,	MGI:1354175	Q9JMH6	NM_015762.1	AB027565,AF333036,AK007891,AK011902,BC020274,BC037643	Yes	0	-0.19184	Yes	0	0.17596	Yes	0	-0.17875	Yes	0	-0.18323	Yes	0.0425	0.1229
Z00000276-1	5730472N09Rik	RIKEN cDNA 5730472N09 gene		A_65_P09589,C0031E07-3_rev_PS0-60-0252,Z00276-1,Z311714-1	60	U001585-6	U001585	Yes		No				NM_175392.3	AK040713,AK077618,BC038823,BC051404	Yes	NS	0.02894	Yes	NS	-0.01135	Yes	NS	0.01013	Yes	NS	-0.00171	Yes	NS	-0.1002
Z00000280-1	Arl5	ADP-ribosylation factor-like 5	2410015N24Rik,2810410P22Rik	A_65_P14239,C0032D02-3_rev_PS0-60-0373,Z00280-1,Z311715-1	60	U022628-1	U022628	Yes	GO:0006886#intracellular protein transport,GO:0007264#small GTPase mediated signal transduction,GO:0003924#GTPase activity,GO:0005215#transporter activity,GO:0005525#GTP binding	No	smart00177#ARF ARF-like small GTPases; ARF, ADP-ribosylation factor; Ras homologues involved in vesicular transport,	MGI:1922673	Q80ZU0	NM_182994.1	AK013078,BC048170,BC059931	Yes	0	0.24021	Yes	0.0007	-0.17574	Yes	0	0.16503	Yes	0	0.15169	Yes	0.0012	-0.3022
Z00000281-1	Mrpl21	mitochondrial ribosomal protein L21	MGC:41352	A_65_P17480,C0032D03-3_rev_PS0-60-0066,Z00281-1,Z311716-1	60	U038772-3	U038772	No		No	pfam00829#Ribosomal_L21p Ribosomal prokaryotic L21 protein.,	MGI:2660674		NM_172252.2	AK003285,AK012784,AK020739,BC028768	Yes	NS	-0.00587	Yes	NS	0.01275	Yes	NS	-0.00276	Yes	NS	-0.00044	Yes	NS	-0.0579
Z00000288-1				A_65_P14184,C0033G07-3_rev_PS0-60-0423,Z00288-1,Z311720-1	60	U152132-1	U152132	Yes		No						Yes	0	1.14686	Yes	0	-1.00226	Yes	0	1.08859	Yes	0	0.99095	Yes	0	-1.0102
Z00000300-1	0610011D08Rik	RIKEN cDNA 0610011D08 gene		A_65_P06167,C0038E12-5_rev_PS0-60-0182,Z00300-1,Z311722-1	60	U025391-2	U025391	No	GO:0006221#pyrimidine nucleotide biosynthesis,GO:0009220#pyrimidine ribonucleotide biosynthesis,GO:0005615#extracellular space,GO:0005634#nucleus,GO:0005737#cytoplasm,GO:0004127#cytidylate kinase activity,GO:0004849#uridine kinase activity,GO:0005524#ATP	No	pfam00406#ADK Adenylate kinase.,#pfam02223#Thymidylate_kin Thymidylate kinase.,			NM_025647.2	AK002526,AK003677,AK004827,AK077534,BC017684	Yes	NS	0.00626	Yes	NS	0.01264	Yes	NS	0.00799	Yes	NS	-0.00518	Yes	NS	-0.0562
Z00000302-1	2410017P09Rik	CMHD-GT_106C6-3 GTL_R1_Gep-SD5 Mus musculus cDNA clone CMHD-GT_106C6-3 3', mRNA sequence.		A_65_P15042,C0038F10-3_rev_PS0-60-0360,Z00302-1,Z311723-1	60	U013714-3	U013714	No		No					AK010531,BC067010,CL631648	Yes	0.0281	0.11828	Yes	0.0002	-0.1346	Yes	0	0.10767	Yes	0	0.11114	Yes	0.0162	-0.1376
Z00000306-1	BC003965	cDNA sequence BC003965		A_65_P06273,C0040B04-3_rev_PS0-60-0322,Z00306-1,Z311726-1	60	U017665-1	U017665	Yes		No					BC003965	Yes	NS	0.09124	Yes	0.0088	-0.08725	Yes	0	0.10399	Yes	0.0154	0.18593	Yes	0.0005	-0.1837
Z00000308-1	Cxcr4	chemokine (C-X-C motif) receptor 4	CD184,CXCR4,LESTR,fusin,Cmkar4,PB-CKR	A_65_P19324,C0040C08-3_rev_PS0-60-0042,Z00308-1,Z311727-1	60	U021733-1	U021733	Yes	GO:0006935#chemotaxis,GO:0006952#defense response,GO:0007186#G-protein coupled receptor protein signaling pathway,GO:0007281#germ cell development,GO:0007420#brain development,GO:0008354#germ cell migration,GO:0030334#regulation of cell migration,GO:00420	No	pfam00001#7tm_1 7 transmembrane receptor (rhodopsin family).,	MGI:109563	P70658	NM_009911.2	AB000803,AK088663,BC031665,D87747,U59760,X99582	Yes	NS	-0.08992	Yes	NS	0.11309	Yes	0	-0.18423	Yes	0	-0.12093	Yes	NS	0.052
Z00000311-1	Cyc1	cytochrome c-1	2610002H19Rik	A_65_P04971,C0100A07-3_rev_PS0-60-0383,Z00311-1,Z311728-1	60	U016364-2	U016364	No	GO:0006118#electron transport,GO:0006119#oxidative phosphorylation,GO:0005739#mitochondrion,GO:0005746#mitochondrial electron transport chain,GO:0016021#integral to membrane,GO:0005489#electron transporter activity,GO:0020037#heme binding	No	pfam02167#Cytochrom_C1 Cytochrome C1 family.,	MGI:1913695	Q9D0M3	NM_025567.1	AK002815,AK011288,BC005620	Yes	NS	-0.08041	Yes	NS	0.05938	Yes	0.0004	-0.08801	Yes	0.0042	-0.08054	Yes	NS	0.0414
Z00000312-1	Safb2	scaffold attachment factor B2		A_65_P09737,C0100A09-3_rev_PS0-60-0084,Z00312-1,Z311729-1	60	U037950-7	U037950	No	GO:0006355#regulation of transcription, DNA-dependent,GO:0005634#nucleus,GO:0003677#DNA binding,GO:0003723#RNA binding	Yes	smart00360#RRM RNA recognition motif; ,#smart00513#SAP Putative DNA-binding (bihelical) motif predicted to be involved in chromosomal organisation; ,#SAP Putative DNA-binding (bihelical) motif predicted to be involved in chromosomal organisation; ,smart00			XM_128733.4	AK031971,BC022609,BC027837,BC028827,BC050855,BC057039	Yes	NS	0.00499	Yes	NS	-0.08239	Yes	NS	-0.02531	Yes	NS	-0.05235	Yes	NS	0.1045
Z00000313-1	Tram2	translocating chain-associating membrane protein 2	MGC:25725,C330003D03Rik	A_65_P17619,C0100B05-3_rev_PS0-60-0059,Z00313-1,Z311730-1	60	U021164-1	U021164	Yes	GO:0006605#protein targeting,GO:0016021#integral to membrane	No		MGI:1924817	Q924Z5		BC023832	Yes	0	0.29122	Yes	0	-0.23311	Yes	0	0.12262	Yes	0	0.11599	Yes	0.0105	-0.2509
Z00000314-1				A_65_P09214,C0100C04-3_rev_PS0-60-0207,Z00314-1,Z311731-1	60	U140015-1	U140015	Yes		No						Yes	0	-0.22351	Yes	0	0.22687	Yes	0	-0.25524	Yes	0	-0.24462	Yes	0.002	0.1664
Z00000315-1	Dlst	dihydrolipoamide S-succinyltransferase (E2 component of 2-oxo-glutarate complex)	DLTS,1600017E01Rik,4632413C10Rik,4930529O08Rik	A_65_P06943,C0100C12-3_rev_PS0-60-0376,Z00315-1,Z311732-1	60	U014206-4	U014206	No	GO:0008415#acyltransferase activity,GO:0016740#transferase activity	No	pfam00198#2-oxoacid_dh 2-oxoacid dehydrogenases acyltransferase (catalytic domain),#pfam00364#Biotin_lipoyl Biotin-requiring enzyme,#Biotin_lipoyl Biotin-requiring enzyme,pfam00198	MGI:1926170		NM_030225.3	AK019713,AK054053,BC006702,BC024066,CL212383	Yes	0.0436	-0.10718	Yes	0.0401	0.09162	Yes	0.0001	-0.10059	Yes	0.0005	-0.09078	Yes	NS	0.0784
Z00000316-1	Aco1	aconitase 1	Irp1,Aco-1,Irebp	A_65_P07010,C0100D02-3_rev_PS0-60-0070,Z00316-1,Z311733-1	60	U042522-3	U042522	No	GO:0006099#tricarboxylic acid cycle,GO:0006445#regulation of translation,GO:0006879#iron ion homeostasis,GO:0008152#metabolism,GO:0005737#cytoplasm,GO:0003723#RNA binding,GO:0003994#aconitate hydratase activity,GO:0005506#iron ion binding,GO:0016829#lyase	No	pfam00330#Aconitase Aconitase family (aconitate hydratase).,#pfam00694#Aconitase_C Aconitase C-terminal domain,	MGI:87879	P28271	NM_007386.1	AK027914,AK034998,AK085951,AK129025,BC005454,BC020360,X61147	Yes	0	0.27077	Yes	0	-0.2452	Yes	0	0.20385	Yes	0	0.22897	Yes	0	-0.2763
Z00000317-1	Ube2v2	ubiquitin-conjugating enzyme E2 variant 2	MMS2,4632410D19Rik,5730524P06Rik	A_65_P20892,C0100D07-3_rev_PS0-60-0015,Z00317-1,Z311734-1	60	U144254-2	U144254	No	GO:0006464#protein modification,GO:0006512#ubiquitin cycle,GO:0004840#ubiquitin conjugating enzyme activity,GO:0005515#protein binding	No	smart00212#UBCc Ubiquitin-conjugating enzyme E2, catalytic domain homologues; Proteins destined for proteasome-mediated degradation may be ubiquitinated,	MGI:1917870	Q9D2M8	XM_357196.1	AF303828,AK017786,BC029742,BC044722,BC058374	Yes	0.0086	-0.14089	Yes	0.0038	0.14977	Yes	0	-0.15854	Yes	0	-0.13614	Yes	0.0029	0.1722
Z00000318-1				A_65_P15224,C0100E08-3_rev_PS0-60-0402,Z00318-1,Z311735-1	60	U160719-1	U160719	Yes		No						Yes	0	-0.23305	Yes	0	0.20816	Yes	0	-0.21069	Yes	0	-0.19097	Yes	NS	0.0883
Z00000319-1	Oprs1	opioid receptor, sigma 1	mSigmaR1	A_65_P18758,C0100E10-3_rev_PS0-60-0011,Z00319-1,Z311736-1	60	U024979-2	U024979	No	GO:0005887#integral to plasma membrane,GO:0004872#receptor activity	No	pfam04622#ERG2_Sigma1R ERG2 and Sigma1 receptor like protein,	MGI:1195268		NM_011014.1	AF004927,AF030198,AF226605,AK002718,BC002000,BC019930	Yes	NS	-0.04534	Yes	NS	0.01525	Yes	NS	-0.02045	Yes	NS	0.02329	Yes	NS	-0.0974
Z00000321-1	Igbp1	immunoglobulin (CD79A) binding protein 1	p52,Pc52,Tap42,alpha 4	A_65_P17825,C0100F11-3_rev_PS0-60-0424,Z00321-1,Z311737-1	60	U020053-1	U020053	Yes	GO:0009607#response to biotic stimulus,GO:0009966#regulation of signal transduction,GO:0042113#B-cell activation	No	pfam04177#TAP42 TAP42-like family,	MGI:1346500	Q61249	NM_008784.2,XM_196586.3	AK017166,BC056186,L31652	Yes	NS	0.00911	Yes	NS	-0.00977	Yes	NS	0.04376	Yes	0.025	0.05377	Yes	NS	-0.0374
Z00000322-1	Glg1	golgi apparatus protein 1	CFR,CFR-1,ESL-1,MG160,Selel,MG-160	A_65_P10909,C0100G04-3_rev_PS0-60-0434,Z00322-1,Z311738-1	60	U030258-1	U030258	Yes	GO:0005615#extracellular space,GO:0005794#Golgi apparatus,GO:0016020#membrane,GO:0016021#integral to membrane,GO:0017134#fibroblast growth factor binding	No	pfam00839#Cys_rich_FGFR Cysteine rich repeat,	MGI:104967	Q61543	NM_009149.1	AK050772,AK088720,BC010595,BC021306,BC050220,CL212439,X84037	Yes	NS	-0.08659	Yes	0.0067	0.08641	Yes	0.0001	-0.08905	Yes	0.0007	-0.08244	Yes	NS	-0.0054
Z00000323-1	2700091N06Rik	RIKEN cDNA 2700091N06 gene	2400002C23Rik	A_65_P16413,C0100H03-3_rev_PS0-60-0107,Z00323-1,Z311739-1	60	U087325-9	U087325	No		No	COG1196#Smc Chromosome segregation ATPases [Cell division and chromosome partitioning],	MGI:1914450		NM_026028.1,XM_355805.1	AK010251,AK012598,AK014237,AK031590,BC018387	Yes	NS	0.0291	Yes	NS	-0.02599	Yes	NS	-0.03583	Yes	NS	-0.04868	Yes	NS	0.0902
Z00000329-1	Bcs1l	BCS1-like (yeast)	9130022O19Rik	A_65_P17833,C0101C05-3_rev_PS0-60-0392,Z00329-1,Z311740-1	60	U000455-2	U000455	Yes	GO:0006457#protein folding,GO:0005739#mitochondrion,GO:0016021#integral to membrane,GO:0000166#nucleotide binding,GO:0005524#ATP binding,GO:0017111#nucleoside-triphosphatase activity,GO:0051082#unfolded protein binding	No	pfam00004#AAA ATPase family associated with various cellular activities (AAA),	MGI:1914071	Q9CZP5	NM_025784.2	AK012324,AK078925,AK079385,BC019781	Yes	NS	0.06295	Yes	NS	-0.05606	Yes	NS	0.01303	Yes	NS	0.04343	Yes	NS	-0.1161
Z00000330-1	Ap1m1	adaptor-related protein complex AP-1, mu subunit 1	AP47,mu1A,Cltnm,[m]1A,Adtm1A	A_65_P03555,C0101C07-3_rev_PS0-60-0606,Z00330-1,Z311741-1	60	U009486-9	U009486	No	GO:0006810#transport,GO:0006886#intracellular protein transport,GO:0006897#endocytosis,GO:0015031#protein transport,GO:0016192#vesicle-mediated transport,GO:0005794#Golgi apparatus,GO:0005802#Golgi trans face,GO:0005905#coated pit,GO:0030125#clathrin vesi	No	pfam00928#Adap_comp_sub Adaptor complexes medium subunit family,	MGI:102776	P35585	NM_007456.1	AK040249,BC003823,M62419	Yes	0.0098	-0.17103	Yes	0.0003	0.12222	Yes	0	-0.18553	Yes	0.0142	-0.10041	Yes	0.0277	0.1239
Z00000332-1	Lap3	leucine aminopeptidase 3	LAP,LAPEP	A_65_P14814,C0101D03-3_rev_PS0-60-0569,Z00332-1,Z311742-1	60	U005554-1	U005554	Yes	GO:0006508#proteolysis and peptidolysis,GO:0005622#intracellular,GO:0005739#mitochondrion,GO:0000287#magnesium ion binding,GO:0004177#aminopeptidase activity,GO:0016787#hydrolase activity,GO:0030145#manganese ion binding	No	pfam00883#Peptidase_M17 Cytosol aminopeptidase family, catalytic domain,#pfam02789#Peptidase_M17_N Cytosol aminopeptidase family, N-terminal domain.,	MGI:1914238	Q9CPY7	NM_024434.3	AF334160,AK002819,AK005334,AK008600,AK010384,AK010502,AK011604,AK089023,BC016536,CL213051,CL213056,CL640258	Yes	0.0005	0.16332	Yes	0	-0.16823	Yes	0	0.17955	Yes	0	0.1618	Yes	0	-0.2286
Z00000334-1	Gpsm2	G-protein signalling modulator 2 (AGS3-like, C. elegans)	Pins,6230410J09Rik	A_65_P01866,C0101E04-3_rev_PS0-60-0398,Z00334-1,Z311744-1	60	U024531-1	U024531	Yes	GO:0007165#signal transduction,GO:0007186#G-protein coupled receptor protein signaling pathway,GO:0005096#GTPase activator activity	No	pfam06498#Ad_Cycl_assoc Adenylate cyclase associated,smart00390#GoLoco LGN motif, putative GEFs specific for G-alpha GTPases; GEF specific for Galpha_i proteins ,	MGI:1923373	Q8VDU0	NM_029522.1	AK018084,AK040996,AY081187,BC021308	Yes	0	-0.38807	Yes	0	0.36753	Yes	0	-0.37816	Yes	0	-0.37066	Yes	0	0.2835
Z00000336-1	Krt2-7	keratin complex 2, basic, gene 7	K7,D15Wsu77e,keratin 7,sarcolectin,Cytokeratin 7	A_65_P11627,C0101H01-3_rev_PS0-60-0571,Z00336-1,Z311745-1	60	U016689-2	U016689	No	GO:0007010#cytoskeleton organization and biogenesis,GO:0005882#intermediate filament,GO:0005200#structural constituent of cytoskeleton	No	pfam00038#Filament Intermediate filament protein.,	MGI:96704		NM_033073.2	AF509888,AK002434,BC010337,BC030403,BC046542	Yes	0	1.02291	Yes	0	-0.99859	Yes	0	1.09706	Yes	0	0.90364	Yes	0	-0.9785
Z00000337-1	Smpd2	sphingomyelin phosphodiesterase 2, neutral	nSMase	A_65_P06548,C0101H08-3_rev_PS0-60-0049,Z00337-1,Z311746-1	60	U031720-3	U031720	No	GO:0016021#integral to membrane,GO:0000287#magnesium ion binding,GO:0004767#sphingomyelin phosphodiesterase activity,GO:0016787#hydrolase activity,GO:0016853#isomerase activity	No	pfam03372#Exo_endo_phos Endonuclease/Exonuclease/phosphatase family,	MGI:1278330	O70572	NM_009213.1	AJ222800,AK075616,AK088962,BC010978	Yes	NS	0.04438	Yes	NS	-0.04483	Yes	NS	-0.05752	Yes	NS	-0.04434	Yes	NS	-0.0016
Z00000338-1	2010315L10Rik	RIKEN cDNA 2010315L10 gene	5730403H22Rik	A_65_P04647,C0102A10-3_rev_PS0-60-0594,Z00338-1,Z311747-1	60	U042911-9	U042911	No		Yes		MGI:1914273		NM_025917.1,NM_029768.2	AF353245,AK003257,AK003385,AK008573,AK008661,AK012490,AK017484,BC025086,BC038519,BC075695	Yes	NS	-0.06626	Yes	NS	0.06463	Yes	NS	-0.02304	Yes	NS	-0.00912	Yes	NS	0.0767
Z00000339-1	D10Ertd438e	DNA segment, Chr 10, ERATO Doi 438, expressed	MGC:7199,1600027K07Rik	A_65_P17733,C0102B03-3_rev_PS0-60-0303,Z00339-1,Z311748-1	60	U043072-1	U043072	Yes	GO:0005615#extracellular space	No	pfam01255#UPP_synthetase Putative undecaprenyl diphosphate synthase,	MGI:1196365		NM_030250.1	BC003223,BC018372	Yes	NS	-0.08784	Yes	0.0101	0.08769	Yes	0.0064	-0.06546	Yes	0.0048	-0.06909	Yes	NS	0.0088
Z00000342-1	Acp5	acid phosphatase 5, tartrate resistant	TRAP	A_65_P09059,C0102C01-3_rev_PS0-60-0279,Z00342-1,Z311749-1	60	U030604-6	U030604	No	GO:0005615#extracellular space,GO:0005764#lysosome,GO:0003993#acid phosphatase activity,GO:0016787#hydrolase activity	No	pfam00149#Metallophos Calcineurin-like phosphoesterase,	MGI:87883	Q05117	NM_007388.1	AK008391,AK010865,AK011915,BC012911,BC019160,BC029644,S70805	Yes	0.0007	0.18483	Yes	0	-0.21667	Yes	0.0317	0.12476	Yes	0.015	0.13706	Yes	NS	-0.0153
Z00000343-1	Prlpa	prolactin-like protein A	PLP-A	A_65_P05300,C0102C12-3_rev_PS0-60-0001,Z00343-1,Z311750-1	60	U014683-1	U014683	Yes	GO:0005576#extracellular region,GO:0005615#extracellular space,GO:0005148#prolactin receptor binding,GO:0005179#hormone activity	No	pfam00103#Hormone_1 Somatotropin hormone family.,	MGI:1206587		NM_011165.1	AF011383,AF015562,BC052218	Yes	0	1.15989	Yes	0	-1.07061	Yes	0	0.84317	Yes	0	0.88092	Yes	0	-1.0688
Z00000346-1	Efs	embryonal Fyn-associated substrate		A_65_P17098,C0102D08-3_rev_PS0-60-0515,Z00346-1,Z311751-1	60	U035565-4	U035565	No	GO:0007155#cell adhesion,GO:0005515#protein binding,GO:0017124#SH3 domain binding	No	smart00326#SH3 Src homology 3 domains; Src homology 3 (SH3) domains bind to target proteins through sequences containing proline and hydrophobic amino acids,			NM_010112.2	AK030321,BC005438,BC024993,BC031543,U28728,U57686	Yes	0	0.20141	Yes	0	-0.16324	Yes	0.0133	0.1486	Yes	0	0.2021	Yes	0.041	-0.1327
Z00000347-1	Ddb1	damage specific DNA binding protein 1	127kDa,p127-Ddb1,DNA repair protein,damage-specific DNA-binding protein, DNA repair	A_65_P01626,C0102D10-3_rev_PS0-60-0133,Z00347-1,Z311752-1	60	U019162-8	U019162	No	GO:0006281#DNA repair,GO:0005634#nucleus,GO:0003676#nucleic acid binding,GO:0003677#DNA binding,GO:0003684#damaged DNA binding	No	COG5161#SFT1 Pre-mRNA cleavage and polyadenylation specificity factor [RNA processing and modification],#SFT1 Pre-mRNA cleavage and polyadenylation specificity factor [RNA processing and modification],pfam03178#CPSF_A CPSF A subunit region,#pfam03178	MGI:1202384		NM_015735.1	AB026432,AF159853,AJ416426,AK004284,BC002210,BC009661	Yes	0	0.4977	Yes	0	-0.44696	Yes	0	0.38017	Yes	0	0.39386	Yes	0	-0.3612
Z00000348-1	BC028278	cDNA sequence BC028278		A_65_P10877,C0102D11-3_rev_PS0-60-0001,Z00348-1,Z311753-1	60	U023532-4	U023532	No		No	pfam06728#PIG-U GPI transamidase subunit PIG-U,			XM_130696.2	BC013076,BC028278	Yes	NS	0.07699	Yes	0.0031	-0.1309	Yes	0.0002	0.11483	Yes	0	0.10521	Yes	0.0396	-0.1211
Z00000354-1	Gstp2	glutathione S-transferase, pi 2	Gst3,Gst-3,GSTpiA,Gst p-2	A_65_P17146,C0102F06-3_rev_PS0-60-0579,Z00354-1,Z311755-1	60	U096172-1	U096172	Yes		No	pfam00043#GST_C Glutathione S-transferase, C-terminal domain,	MGI:95864		NM_181796.2	AK079144,BC064781,X53451	Yes	0	-0.4651	Yes	0	0.42106	Yes	0	-0.3959	Yes	0	-0.39829	Yes	0	0.3499
Z00000356-1	Dock9	dedicator of cytokinesis 9	D14Wsu89e,mKIAA1058,B230309H04Rik	A_65_P02978,C0102F08-3_rev_PS0-60-0579,Z00356-1,Z311756-1	60	U035943-5	U035943	Yes	GO:0016020#membrane,GO:0005085#guanyl-nucleotide exchange factor activity,GO:0005525#GTP binding,GO:0051020#GTPase binding	No	pfam06920#Ded_cyto Dedicator of cytokinesis,#smart00233#PH Pleckstrin homology domain,pfam06920	MGI:106321	Q8BIK4	XM_358315.1	AK034324,AK045750,AK122431,BC009134,BC046250,BC052947,BC057692	Yes	0	0.32798	Yes	0.0016	-0.34706	Yes	0	0.50497	Yes	0	0.40992	Yes	NS	-0.2817
Z00000357-1	Adm	adrenomedullin	AM	A_65_P07701,C0102F09-3_rev_PS0-60-0254,Z00357-1,Z311757-1	60	U008631-2	U008631	No	GO:0007218#neuropeptide signaling pathway,GO:0005576#extracellular region,GO:0005615#extracellular space,GO:0005179#hormone activity,GO:0005184#neuropeptide hormone activity	No	pfam02039#Adrenomedullin Adrenomedullin.,	MGI:108058	P97297	NM_009627.1	BC052665,U77630	Yes	0	0.73452	Yes	0	-0.88835	Yes	0	0.80109	Yes	0	0.691	Yes	0	-0.9125
Z00000358-1	Ckb	creatine kinase, brain	B-CK,Ck-3	A_65_P06760,C0102G09-3_rev_PS0-60-0318,Z00358-1,Z311758-1	60	U105169-2	U105169	No	GO:0005739#mitochondrion,GO:0004111#creatine kinase activity,GO:0016301#kinase activity,GO:0016740#transferase activity,GO:0016772#transferase activity, transferring phosphorus-containing groups	No	pfam00217#ATP-gua_Ptrans ATP:guanido phosphotransferase, C-terminal catalytic domain,	MGI:88407	Q04447	NM_021273.2	AK002467,BC015271	Yes	0	-0.26567	Yes	0	0.28671	Yes	0	-0.24135	Yes	0	-0.23528	Yes	0.0001	0.2078
Z00000359-1	BC004012	cDNA sequence BC004012	MGC:7589	A_65_P16197,C0102G10-3_rev_PS0-60-0501,Z00359-1,Z311759-1	60	U005209-9	U005209	No	GO:0008152#metabolism,GO:0003951#NAD+ kinase activity,GO:0016301#kinase activity,GO:0016740#transferase activity	No	pfam01513#NAD_kinase ATP-NAD kinase,	MGI:2183149	P58058	NM_138671.1	BC004012,CL213070,U06666	Yes	0	0.55564	Yes	0	-0.55112	Yes	0	0.56461	Yes	0	0.47726	Yes	0	-0.5728
Z00000361-1	Apex1	apurinic/apyrimidinic endonuclease 1	APE,HAP1,Ref-1	A_65_P05966,C0102G12-3_rev_PS0-60-0587,Z00361-1,Z311760-1	60	U015575-1	U015575	Yes	GO:0006281#DNA repair,GO:0030503#regulation of cell redox homeostasis,GO:0005634#nucleus,GO:0005737#cytoplasm,GO:0003906#DNA-(apurinic or apyrimidinic site) lyase activity,GO:0004518#nuclease activity,GO:0004519#endonuclease activity,GO:0016829#lyase acti	Yes	pfam03372#Exo_endo_phos Endonuclease/Exonuclease/phosphatase family,	MGI:88042	P28352	NM_009687.1	AK013296,BC052401,D90374	Yes	0	-0.40823	Yes	0	0.3795	Yes	0	-0.37138	Yes	0	-0.35029	Yes	0.0005	0.2331
Z00000364-1	Mrpl46	mitochondrial ribosomal protein L46	LIECG2,P2ECSL,3110052F15Rik	A_65_P04390,C0102H10-3_rev_PS0-60-0156,Z00364-1,Z311761-1	60	U028732-1	U028732	Yes	GO:0005739#mitochondrion,GO:0003735#structural constituent of ribosome	No		MGI:1914558	Q9EQI8	NM_023331.2	AF217090,AK006415,AK014205,BC061094	Yes	0.0087	0.13639	Yes	0.0005	-0.12848	Yes	0	0.11771	Yes	0	0.11762	Yes	0.0346	-0.1231
Z00000367-1	Hars	histidyl-tRNA synthetase	MMHRS	A_65_P04546,C0103D05-3_rev_PS0-60-0251,Z00367-1,Z311762-1	60	U038344-3	U038344	No	GO:0006412#protein biosynthesis,GO:0006418#tRNA aminoacylation for protein translation,GO:0006427#histidyl-tRNA aminoacylation,GO:0005737#cytoplasm,GO:0004812#tRNA ligase activity,GO:0004821#histidine-tRNA ligase activity,GO:0005524#ATP binding,GO:0016874	No	cd00773#HisRS-like_core Class II Histidinyl-tRNA synthetase (HisRS)-like catalytic core domain,#pfam00458#WHEP-TRS WHEP-TRS domain.,#pfam00587#tRNA-synt_2b tRNA synthetase class II core domain (G, H, P, S and T),	MGI:108087	Q61035	NM_008214.2	AK011685,AK014253,AK077437,AK088824,BC020088,U39473	Yes	NS	-0.07378	Yes	0.0064	0.08955	Yes	0.0006	-0.08799	Yes	0.0002	-0.09537	Yes	NS	0.0136
Z00000369-1	Gjb3	gap junction membrane channel protein beta 3	Cx31,Cnx31,Gjb-3,D4Wsu144e,connexin 31	A_65_P12040,C0103E08-3_rev_PS0-60-0015,Z00369-1,Z311764-1	60	U025533-2	U025533	No	GO:0007154#cell communication,GO:0007267#cell-cell signaling,GO:0005921#gap junction,GO:0005922#connexon complex,GO:0016021#integral to membrane,GO:0005243#gap-junction forming channel activity,GO:0015285#connexon channel activity	No	smart00037#CNX Connexin homologues; Connexin channels participate in the regulation of signaling between developing and differentiated cell types,	MGI:95721	P28231	NM_008126.1	AK083716,AY390400,BC024387,X63099	Yes	0	0.7142	Yes	0	-0.74495	Yes	0	0.67542	Yes	0	0.60013	Yes	0	-0.5325
Z00000371-1	C030002N13Rik	RIKEN cDNA C030002N13 gene		A_65_P06329,C0103F02-3_rev_PS0-60-0001,Z00371-1,Z311765-1	60	U004602-9	U004602	No	GO:0016021#integral to membrane	No	pfam04893#Yip1 Yip1 domain,			NM_145550.1	AK077502,AK081205,BC009080	Yes	0.0056	0.19528	Yes	0	-0.2318	Yes	0	0.17307	Yes	0	0.20152	Yes	0.0001	-0.2084
Z00000373-1	Clcn7	chloride channel 7	ClC-7	A_65_P11841,C0103F06-3_rev_PS0-60-0342,Z00373-1,Z311766-1	60	U017664-5	U017664	No	GO:0006811#ion transport,GO:0006821#chloride transport,GO:0016020#membrane,GO:0016021#integral to membrane,GO:0005216#ion channel activity,GO:0005244#voltage-gated ion channel activity,GO:0005247#voltage-gated chloride channel activity	No	pfam00654#Voltage_CLC Voltage gated chloride channel,#Voltage_CLC Voltage gated chloride channel,smart00116#CBS Domain in cystathionine beta-synthase and other proteins,	MGI:1347048	O70496	NM_011930.2	AK009435,AK030444,AK032674,AK128981,BC005749,BC050907,BC053049,BC054799	Yes	0	0.40144	Yes	0	-0.4125	Yes	0	0.36717	Yes	0	0.34857	Yes	0	-0.3675
Z00000376-1	Il17r	interleukin 17 receptor	Cdw217,Il17ra,VDw217	A_65_P07188,C0103H10-3_rev_PS0-60-0001,Z00376-1,Z311768-1	60	U007342-2	U007342	No	GO:0007166#cell surface receptor linked signal transduction,GO:0005615#extracellular space,GO:0005887#integral to plasma membrane,GO:0016021#integral to membrane,GO:0004872#receptor activity,GO:0004907#interleukin receptor activity	No		MGI:107399	Q60943	NM_008359.1	AK010040,AK036587,AK080226,BC060219,U31993	Yes	0.0002	0.22481	Yes	0.0004	-0.24825	Yes	0	0.26931	Yes	0	0.15379	Yes	0.0081	-0.1944
Z00000378-1	Sara1	SAR1a gene homolog 1 (S. cerevisiae)	1600019H17Rik	A_65_P11927,C0104A06-3_rev_PS0-60-0001,Z00378-1,Z311769-1	60	U011570-1	U011570	Yes	GO:0006886#intracellular protein transport,GO:0007264#small GTPase mediated signal transduction,GO:0015031#protein transport,GO:0005783#endoplasmic reticulum,GO:0005794#Golgi apparatus,GO:0005525#GTP binding	No	smart00178#SAR Sar1p-like members of the Ras-family of small GTPases; Yeast SAR1 is an essential gene required for transport of secretory proteins from the endoplasmic reticulum to the Golgi apparatus,	MGI:98230	P36536	NM_009120.1	AK003538,AK005495,BC005549,L20294	Yes	NS	-0.04774	Yes	NS	0.04987	Yes	NS	-0.0331	Yes	NS	-0.0381	Yes	NS	-0.0544
Z00000381-1	Rhob	ras homolog gene family, member B	Arh6,Arhb,RhoB	A_65_P18420,C0104C02-3_rev_PS0-60-0021,Z00381-1,Z311770-1	60	U033792-2	U033792	No	GO:0001525#angiogenesis,GO:0006810#transport,GO:0006915#apoptosis,GO:0007049#cell cycle,GO:0007155#cell adhesion,GO:0007264#small GTPase mediated signal transduction,GO:0007266#Rho protein signal transduction,GO:0008151#cell growth and/or maintenance,GO:0	No	smart00174#RHO Rho (Ras homology) subfamily of Ras-like small GTPases; Members of this subfamily of Ras-like small GTPases include Cdc42 and Rac, as well as Rho isoforms,#smart00175#RAB Rab subfamily of small GTPases; Rab GTPases are implicated in vesicle	MGI:107949	P62746	NM_007483.2	AF481943,AK013784,AK086873,BC018275,BC023334	Yes	0	0.31546	Yes	0	-0.27845	Yes	0	0.26215	Yes	0	0.26739	Yes	0	-0.3529
Z00000382-1	Mybbp1a	MYB binding protein (P160) 1a	P160,p67MBP,p160MBP	A_65_P04003,C0104C04-3_rev_PS0-60-0001,Z00382-1,Z311771-1	60	U012882-4	U012882	No	GO:0006118#electron transport,GO:0016481#negative regulation of transcription,GO:0005515#protein binding,GO:0016564#transcriptional repressor activity	Yes	pfam04931#DNA_pol_V DNA polymerase V,	MGI:106181		NM_016776.2	AK083908,BC004078,BC015070,BC020280,BC048858,BC052889,BC060167,U63648	Yes	NS	-0.00681	Yes	NS	0.01307	Yes	NS	-0.06426	Yes	NS	-0.07424	Yes	NS	0.0127
Z00000388-1	Nme2	expressed in non-metastatic cells 2, protein	NM23B,nm23-M2,nucleoside diphosphate kinase B	A_65_P01838,C0104E04-3_rev_PS0-60-0497,Z00388-1,Z311773-1	60	U033270-1	U033270	Yes	GO:0006183#GTP biosynthesis,GO:0006228#UTP biosynthesis,GO:0006241#CTP biosynthesis,GO:0005739#mitochondrion,GO:0004550#nucleoside-diphosphate kinase activity,GO:0005524#ATP binding,GO:0016301#kinase activity,GO:0016740#transferase activity	No	smart00562#NDK These are enzymes that catalyze nonsubstrate specific conversions of nucleoside diphosphates to nucleoside triphosphates,	MGI:97356	Q01768	NM_008705.3,XM_193575.2	AK012447,BC066995,X68193	Yes	NS	0.02814	Yes	0.011	-0.08857	Yes	0.0207	0.06854	Yes	NS	0.05606	Yes	NS	-0.1187
Z00000390-1	Tcirg1	T-cell, immune regulator 1	oc,Stv1,Vph1,Atp6i,OPTB1,TIRC7,ATP6a3,OC-116,ATP6N1C,V-ATPase a3,osteosclerotic	A_65_P10650,C0104E07-3_rev_PS0-60-0176,Z00390-1,Z311775-1	60	U108131-3	U108131	Yes	GO:0006818#hydrogen transport,GO:0005886#plasma membrane,GO:0016020#membrane,GO:0016021#integral to membrane,GO:0008553#hydrogen-exporting ATPase activity, phosphorylative mechanism	No	pfam01496#V_ATPase_I V-type ATPase 116kDa subunit family,	MGI:1350931		NM_016921.2	AB022322,AF218253,AF218254,AK004094,BC006761	Yes	NS	0.01915	Yes	0	-0.22465	Yes	0	0.15165	Yes	0	0.11797	Yes	0.0107	-0.1584
Z00000391-1	Flnb	filamin, beta		A_65_P09832,C0104E09-3_rev_PS0-60-0570,Z00391-1,Z311776-1	60	U015289-5	U015289	No	GO:0007519#myogenesis,GO:0001725#stress fiber,GO:0005737#cytoplasm,GO:0005856#cytoskeleton,GO:0005925#focal adhesion,GO:0003779#actin binding,GO:0005515#protein binding	No	smart00557#IG_FLMN Filamin-type immunoglobulin domains; These form a rod-like structure in the actin-binding cytoskeleton protein, filamin,			XM_127565.4	AF353669,AF353672,BC003959,BC023873,BC048835,CL210579	Yes	0	0.6675	Yes	0	-0.6586	Yes	0	0.69256	Yes	0	0.65388	Yes	NS	-0.7216
Z00000394-1	Incenp	inner centromere protein	2700067E22Rik	A_65_P04124,C0104F01-3_rev_PS0-60-0005,Z00394-1,Z311777-1	60	U038792-2	U038792	Yes	GO:0000910#cytokinesis,GO:0007049#cell cycle,GO:0007067#mitosis,GO:0000775#chromosome, pericentric region,GO:0005634#nucleus	No	pfam03941#INCENP_ARK-bind Inner centromere protein, ARK binding region,	MGI:1313288	Q9WU62	NM_016692.1	AB100432,AB100433,AF117610,AK012497,AK081841,AK088627,BC021761,BC037011,BC052414,CL215156	Yes	0.0005	-0.18218	Yes	0.0013	0.16161	Yes	0	-0.23159	Yes	0	-0.21738	Yes	0.0019	0.1714
Z00000395-1	Lass2	longevity assurance homolog 2 (S. cerevisiae)	Trh3,0610013I17Rik	A_65_P02602,C0104F06-3_rev_PS0-60-0489,Z00395-1,Z311778-1	60	U003566-6	U003566	No	GO:0006355#regulation of transcription, DNA-dependent,GO:0008610#lipid biosynthesis,GO:0005634#nucleus,GO:0016021#integral to membrane,GO:0003677#DNA binding,GO:0003700#transcription factor activity	Yes	smart00724#TLC TRAM, LAG1 and CLN8 homology domains,	MGI:1924143	Q924Z4	NM_029789.1	AK002626,AK050161,AY029532,BC006847	Yes	0	0.40042	Yes	0	-0.37115	Yes	0	0.38501	Yes	0	0.41688	Yes	0	-0.4347
Z00000398-1	Tryptophan2,3-dioxygenase	tryptophan 2,3-dioxygenase		A_65_P18256,C0104G07-3_rev_PS0-60-0343,Z00398-1,Z311780-1	60	U024187-3	U024187	No		No	pfam03301#Trp_dioxygenase Tryptophan 2,3-dioxygenase.,			NM_019911.2	BC018390,S55827,S56366,S56367,S56368,U24493	Yes	0	0.56466	Yes	NS	-1.00637	Yes	0	0.49565	Yes	0	0.37431	Yes	0	-0.3674
Z00000399-1	Mkiaa2025,Gm551		LOC226538	A_65_P17324,C0104G08-3_rev_PS0-60-0167,Z00399-1,Z311781-1	60	U000988-4	U000988	No		No	pfam00642#zf-CCCH Zinc finger C-x8-C-x5-C-x3-H type (and similar).,#smart00184#RING Ring finger; E3 ubiquitin-protein ligase activity is intrinsic to the RING domain of c-Cbl and is likely to be a general function of this domain; Various RING fingers exhi	MGI:2685397		XM_148981.2,XM_355250.1	AK173335	Yes	0.001	0.18372	Yes	0	-0.21368	Yes	0	0.1415	Yes	0	0.16387	Yes	NS	-0.0839
Z00000404-1	2610311I19Rik	RIKEN cDNA 2610311I19 gene		A_65_P00919,C0105C06-3_rev_PS0-60-0429,Z00404-1,Z311783-1	60	U038366-1	U038366	Yes	GO:0016021#integral to membrane	No	pfam04893#Yip1 Yip1 domain,			NM_023311.2	AF140226,AK007671,AK010089,BC003317,BC055301	Yes	0.0002	0.21343	Yes	0	-0.18269	Yes	0	0.1663	Yes	0	0.16258	Yes	0.0008	-0.178
Z00000405-1	1810008A14Rik	RIKEN cDNA 1810008A14 gene		A_65_P03314,C0105D08-3_rev_PS0-60-0085,Z00405-1,Z311784-1	60	U010162-1	U010162	Yes		No				NM_025457.1	AK007367,AK021110,BC025114	Yes	NS	-0.04434	Yes	NS	0.03032	Yes	0.0118	-0.07064	Yes	NS	-0.04366	Yes	NS	0.1015
Z00000411-1	Ddx18	DEAD (Asp-Glu-Ala-Asp) box polypeptide 18	2310005B10Rik	A_65_P06229,C0105F12-3_rev_PS0-60-0244,Z00411-1,Z311788-1	60	U021710-2	U021710	No	GO:0004386#helicase activity,GO:0005524#ATP binding,GO:0016787#hydrolase activity	No	smart00487#DEXDc DEAD-like helicases superfamily; ,	MGI:1914192		NM_025860.2,XM_123129.3	AK012706,AK012878,AK019845,AK075864,BC017160,BC028246	Yes	NS	0.02815	Yes	NS	-0.02328	Yes	NS	-0.01738	Yes	NS	-0.00927	Yes	NS	-0.0132
Z00000414-1	Cdc6	cell division cycle 6 homolog (S. cerevisiae)	CDC18L,CDC18(S.pombe),cell division cycle 18 homolog (S.pombe)-like	A_51_P520019,A_65_P08071,C0105H04-3_rev_PS0-60-0378,Z00414-1,Z311791-1	60	U013318-2	U013318	No	GO:0000910#cytokinesis,GO:0006260#DNA replication,GO:0007049#cell cycle,GO:0007067#mitosis,GO:0005634#nucleus,GO:0005737#cytoplasm,GO:0005819#spindle,GO:0000166#nucleotide binding,GO:0003682#chromatin binding,GO:0005524#ATP binding,GO:0017111#nucleoside-t	Yes	smart00382#AAA ATPases associated with a variety of cellular activities; AAA - ATPases associated with a variety of cellular activities,	MGI:1345150	O89033	NM_011799.1	AJ009559,AJ223087,AK012192,AK075975,AK085020,BC052434,CL214817,CL215406	Yes	NS	-0.12492	Yes	0.0128	0.1075	Yes	0.0151	-0.15024	Yes	0.0021	-0.14919	Yes	0.0008	0.1951
Z00000415-1	9330175B10Rik	Mus musculus RIKEN cDNA 9330175B10 gene (9330175B10Rik), mRNA		A_65_P09327,C0105H08-3_rev_PS0-60-0150,Z00415-1,Z311792-1	60	U009401-2	U009401	No		Yes				NM_194351.1	AK034302,AK129029,CL639870	Yes	NS	0.13403	Yes	NS	-0.06631	Yes	NS	0.00587	Yes	NS	0.00417	Yes	NS	-0.0456
Z00000416-1	H2-eb1	histocompatibility 2, class II antigen E beta	Ia4,Ia-4,H-2Eb	A_65_P20738,C0106A05-3_rev_PS0-60-0292,Z00416-1,Z311793-1	60	U017851-4	U017851	Yes	GO:0006955#immune response,GO:0019884#antigen presentation, exogenous antigen,GO:0019886#antigen processing, exogenous antigen via MHC class II,GO:0042591#antigen presentation, exogenous antigen via MHC class II,GO:0048005#antigen presentation, exogenous	No	pfam00969#MHC_II_beta Class II histocompatibility antigen, beta domain.,#MHC_II_beta Class II histocompatibility antigen, beta domain.,smart00407#IGc1 Immunoglobulin C-Type; ,	MGI:95901	P04230 P04231 P18468 P18469	NM_010382.1	AK005018,D90032,D90275,K01145,M11355,M12826,M28408,M28591,M36939,M36940,M73959,M73960,M74709,U28489,U28490,X00958,X07239,X52641,X52642	Yes	NS	0.13537	Yes	NS	-0.01128	Yes	NS	0.04898	Yes	NS	0.14138	Yes	NS	0.0501
Z00000417-1	Slc25a10	solute carrier family 25 (mitochondrial carrier, dicarboxylate transporter), member 10	Dic	A_65_P06745,C0106A10-3_rev_PS0-60-0298,Z00417-1,Z311794-1	60	U013664-4	U013664	No	GO:0006810#transport,GO:0006839#mitochondrial transport,GO:0005739#mitochondrion,GO:0016020#membrane,GO:0016021#integral to membrane,GO:0019866#inner membrane,GO:0005488#binding,GO:0015290#electrochemical potential-driven transporter activity	No	pfam00153#Mito_carr Mitochondrial carrier protein.,	MGI:1353497	Q9QZD8	NM_013770.1	AF188712,AK008038,AK008579,AK050282,AK083831,BC003222	Yes	0	0.38089	Yes	0	-0.33184	Yes	0	0.25005	Yes	0	0.3227	Yes	0	-0.2931
Z00000420-1	Psmb7	proteasome (prosome, macropain) subunit, beta type 7	MC14	A_65_P04392,C0106C02-3_rev_PS0-60-0002,Z00420-1,Z311796-1	60	U022568-1	U022568	Yes	GO:0006511#ubiquitin-dependent protein catabolism,GO:0005829#cytosol,GO:0005839#proteasome core complex (sensu Eukaryota),GO:0004175#endopeptidase activity,GO:0008233#peptidase activity,GO:0016787#hydrolase activity	No	pfam00227#Proteasome Proteasome A-type and B-type.,	MGI:107637	P70195	NM_011187.1	AK002823,AK012613,AK013961,AK031913,AK075759,AK088276,AK088765,BC033424,BC049230,BC057662,D83585,Y10874	Yes	NS	-0.00426	Yes	NS	0.0174	Yes	NS	-0.02007	Yes	NS	-0.00716	Yes	NS	0.0193
Z00000421-1	Gata2	GATA binding protein 2	Gata-2	A_65_P12330,C0106C04-3_rev_PS0-60-0435,Z00421-1,Z311797-1	60	U007146-3	U007146	No	GO:0006355#regulation of transcription, DNA-dependent,GO:0030182#neuron differentiation,GO:0005634#nucleus,GO:0003677#DNA binding,GO:0003700#transcription factor activity	Yes	smart00401#ZnF_GATA zinc finger binding to DNA consensus sequence [AT]GATA[AG] ; ,	MGI:95662	O09100	NM_008090.3	AB000096,AK004551,AK004675	Yes	0	0.72485	Yes	0	-0.86117	Yes	0	0.89576	Yes	0	0.85776	Yes	0	-0.8072
Z00000428-1	Anxa1	annexin A1	Lpc1,Anx-1,Lpc-1,Anx-A1	A_65_P19328,C0106D12-3_rev_PS0-60-0128,Z00428-1,Z311800-1	60	U038902-1	U038902	Yes	GO:0007049#cell cycle,GO:0007165#signal transduction,GO:0042127#regulation of cell proliferation,GO:0050482#arachidonic acid secretion,GO:0042383#sarcolemma,GO:0004859#phospholipase inhibitor activity,GO:0005509#calcium ion binding,GO:0005515#protein bind	No	smart00335#ANX Annexin repeats; ,	MGI:96819	P10107	NM_010730.1	AK002681,BC002289,BC004594,M24554,X07486	Yes	0	0.86262	Yes	0	-0.89406	Yes	0	0.84163	Yes	0	0.89432	Yes	0	-0.8832
Z00000429-1	2310075A12Rik	RIKEN cDNA 2310075A12 gene	1810012I05Rik	A_65_P20696,C0106E03-3_rev_PS0-60-0279,Z00429-1,Z311801-1	60	U030633-1	U030633	Yes		No	pfam03643#Vps26 Vacuolar protein sorting-associated protein 26,	MGI:1917656		NM_178027.3	AK007456,AK010160,AK031589,AK035321,BC029758,BC049180,BC052721,BC062972,BC063783	Yes	0.0252	-0.11462	Yes	0.0004	0.13014	Yes	0	-0.1909	Yes	0	-0.178	Yes	NS	0.1079
Z00000434-1	AI413782	expressed sequence AI413782		A_65_P18567,C0106F08-3_rev_PS0-60-0555,Z00434-1,Z311802-1	60	U034210-4	U034210	No		No				NM_134044.2	AK038165,AK046322,AK049643,AK079055,AK082261,BC016646,BC023716	Yes	NS	-0.05014	Yes	NS	0.0439	Yes	NS	-0.01092	Yes	NS	-0.00756	Yes	NS	0.0001
Z00000437-1	Exosc2	exosome component 2	Rrp4	A_65_P15832,C0106G11-3_rev_PS0-60-0137,Z00437-1,Z311803-1	60	U042276-3	U042276	No	GO:0000178#exosome (RNase complex)	No	COG1097#RRP4 RNA-binding protein Rrp4 and related proteins (contain S1 domain and KH domain) [Translation, ribosomal structure and biogenesis],	MGI:2385133		NM_144886.1	BC021485,BC021807	Yes	0.0089	-0.13713	Yes	0.0095	0.08982	Yes	NS	-0.04916	Yes	NS	-0.02076	Yes	NS	-0.0076
Z00000438-1	2610031L17Rik	RIKEN cDNA 2610031L17 gene	MGC:11655,MGC:36967,MGC:38351,1190003A07Rik	A_65_P17170,C0106G12-3_rev_PS0-60-0102,Z00438-1,Z311804-1	60	U002989-4	U002989	No	GO:0000398#nuclear mRNA splicing, via spliceosome,GO:0006396#RNA processing,GO:0006397#mRNA processing,GO:0005622#intracellular,GO:0005634#nucleus	No	pfam06424#PRP1_N PRP1 splicing factor, N-terminal,#PRP1_N PRP1 splicing factor, N-terminal,cd00189#TPR Tetratricopeptide repeat domain; typically contains 34 amino acids [WLF]-X(2)-[LIM]-[GAS]-X(2)-[YLF]-X(8)-[ASE]-X(3)-[FYL]-X(2)-[ASL]-X(4)-[PKE] is the	MGI:1922946	Q91YR7	NM_133701.1	AK004462,AK011639,AK081998,BC005801,BC014869,BC023691,BC025030,CL706110	Yes	NS	0.05858	Yes	NS	-0.04247	Yes	NS	0.02526	Yes	NS	0.00561	Yes	NS	-0.0267
Z00000439-1	Armet	W242E03 GGTC Gene Trap Library GV04C04 Mus musculus cDNA clone W242E03, mRNA sequence.	3230402M22Rik	A_65_P15377,C0107A07-3_rev_PS0-60-0051,Z00439-1,Z311805-1	60	U031310-2	U031310	Yes	GO:0005615#extracellular space	No		MGI:1922090	Q9CXI5	NM_029103.1	AK014338,BC022761,BC038901,BC048616,CL302339,CL640891	Yes	0	0.46719	Yes	0	-0.44136	Yes	0	0.45125	Yes	0	0.46148	Yes	0	-0.4579
Z00000442-1	Rnf139	ring finger protein 139	4930555P18Rik	A_65_P15631,C0107G07-3_rev_PS0-60-0121,Z00442-1,Z311806-1	60	U016270-1	U016270	Yes		No	smart00184#RING Ring finger; E3 ubiquitin-protein ligase activity is intrinsic to the RING domain of c-Cbl and is likely to be a general function of this domain; Various RING fingers exhibit binding activity towards E2 ubiquitin-conjugating enzymes (Ubc'	MGI:1923091		NM_175226.2	AK016137,AK028400,AK029069,AK033506,BC052901	Yes	0	0.35951	Yes	0	-0.29829	Yes	0	0.23649	Yes	0	0.25284	Yes	0.0013	-0.1969
Z00000444-1	Nek6	NIMA (never in mitosis gene a)-related expressed kinase 6	1300007C09Rik	A_65_P02553,C0108A10-3_rev_PS0-60-0402,Z00444-1,Z311807-1	60	U001698-5	U001698	Yes	GO:0006468#protein amino acid phosphorylation,GO:0000287#magnesium ion binding,GO:0004672#protein kinase activity,GO:0004674#protein serine/threonine kinase activity,GO:0004713#protein-tyrosine kinase activity,GO:0005524#ATP binding,GO:0016740#transferase	No	smart00219#TyrKc Tyrosine kinase, catalytic domain; Phosphotransferases,	MGI:1891638	Q9ES70	NM_021606.2	AF218847,AK004925,AK011519,AK018168,AK029266,AK075717,AK075836,AK086700,AK089919,BC019524	Yes	0	0.26439	Yes	0	-0.25929	Yes	0	0.28628	Yes	0	0.27711	Yes	0.0001	-0.2016
Z00000445-1	Ndufaf1	NADH dehydrogenase (ubiquinone) 1 alpha subcomplex, assembly factor 1	CIA30,CGI-65,2410001M24Rik	A_65_P03027,C0108B02-3_rev_PS0-60-0225,Z00445-1,Z311808-1	60	U023231-1	U023231	Yes	GO:0006457#protein folding,GO:0005739#mitochondrion,GO:0051082#unfolded protein binding	No		MGI:1916952	Q9CWX2	NM_027175.2	AK010328,AK050343,BC018422	Yes	NS	0.03437	Yes	NS	-0.04062	Yes	NS	0.02313	Yes	NS	0.03383	Yes	NS	-0.0656
Z00000446-1	Lgals1	lectin, galactose binding, soluble 1	L14,Galbp,L-14.5,Lect14,galectin-1	A_65_P03182,C0108C12-3_rev_PS0-60-0185,Z00446-1,Z311809-1	60	U178545-3	U178545	No	GO:0045445#myoblast differentiation,GO:0005615#extracellular space,GO:0005529#sugar binding	No	smart00276#GLECT Galectin; Galectin - galactose-binding lectin ,	MGI:96777	P16045	NM_008495.1	AK004298,BC002063,M57470,X15986,X51903,X53067,X66532	Yes	0	0.43615	Yes	0	-0.44816	Yes	0	0.42312	Yes	0	0.39173	Yes	0	-0.3939
Z00000447-1	3100002P13Rik	RIKEN cDNA 3100002P13 gene		A_65_P13730,C0108F11-3_rev_PS0-60-0040,Z00447-1,Z311810-1	60	U032051-4	U032051	No	GO:0016021#integral to membrane	No	pfam04389#Peptidase_M28 Peptidase family M28.,#pfam05450#Nicastrin ,			NM_134009.1	AK019409,AK048954,AK128887,BC002303,BC019501,CL212187,CL301805	Yes	NS	0.01583	Yes	NS	-0.02593	Yes	NS	0.02647	Yes	NS	0.03517	Yes	NS	-0.0611
Z00000453-1	Slc43a3	solute carrier family 43, member 3	Eeg1,SEEEG-1	A_65_P17338,C0109B12-3_rev_PS0-60-0272,Z00453-1,Z311812-1	60	U042326-6	U042326	Yes	GO:0005615#extracellular space,GO:0016021#integral to membrane	No		MGI:1931054		NM_021398.1	AF188622,AK086962	Yes	NS	0.06087	Yes	0.0306	-0.07697	Yes	NS	0.07743	Yes	NS	0.08751	Yes	NS	-0.044
Z00000460-1	Prp19	PRP19/PSO4 homolog (S. cerevisiae)	PSO4,NMP200,D19Wsu55e	A_65_P10632,C0109H11-3_rev_PS0-60-0001,Z00460-1,Z311814-1	60	U019168-7	U019168	No	GO:0005198#structural molecule activity	Yes	smart00320#WD40 WD40 repeats; Note that these repeats are permuted with respect to the structural repeats (blades) of the beta propeller domain,#smart00504#Ubox Modified RING finger domain; Modified RING finger domain, without the full complement of Zn2+-	MGI:106247		NM_134129.2	AF251503,AK047693,AK076998,AK088769,BC004070,BZ690475,CL213671	Yes	NS	-0.3734	Yes	0.0002	0.20118	Yes	0.0019	-0.24239	Yes	0.0464	-0.18718	Yes	NS	-0.0066
Z00000461-1	Tex19	testis expressed gene 19	2410081M02Rik	A_65_P12585,C0110A02-3_rev_PS0-60-0001,Z00461-1,Z311815-1	60	U013681-1	U013681	Yes		No		MGI:1920929		NM_028602.2	AF285590,AK010735,BC053492	Yes	0.0258	0.33103	Yes	0	-0.45821	Yes	0	0.53435	Yes	0	0.38346	Yes	NS	-0.0204
Z00000463-1	Acly	ATP citrate lyase		A_65_P19129,C0110B11-3_rev_PS0-60-0257,Z00463-1,Z311816-1	60	U033427-1	U033427	Yes	GO:0006085#acetyl-CoA biosynthesis,GO:0006092#main pathways of carbohydrate metabolism,GO:0008152#metabolism,GO:0008610#lipid biosynthesis,GO:0005622#intracellular,GO:0000287#magnesium ion binding,GO:0003824#catalytic activity,GO:0003878#ATP citrate synth	No	COG0045#SucC Succinyl-CoA synthetase, beta subunit [Energy production and conversion],#SucC Succinyl-CoA synthetase, beta subunit [Energy production and conversion],pfam00285#Citrate_synt Citrate synthase.,#SucC Succinyl-CoA synthetase, beta subunit [Ener			NM_134037.2	AF332051,AF332052,AK043434,BC005533,BC021502,BC056378,BC065805	Yes	NS	-0.02553	Yes	NS	0.03095	Yes	0.0436	-0.04974	Yes	NS	-0.05115	Yes	NS	-0.0976
Z00000465-1	Polr3f	polymerase (RNA) III (DNA directed) polypeptide F	RPC6,RPC39,MGC:11656,2810411G20Rik,3010019O03Rik,3110032A07Rik	A_65_P19602,C0110C03-3_rev_PS0-60-0474,Z00465-1,Z311817-1	60	U002573-3	U002573	No	GO:0006350#transcription,GO:0005634#nucleus,GO:0003677#DNA binding,GO:0003899#DNA-directed RNA polymerase activity,GO:0016740#transferase activity	Yes	pfam05158#RNA_pol_Rpc34 RNA polymerase Rpc34 subunit,	MGI:1924086	Q921X6	NM_027417.1,NM_029763.2	AK013084,AK013897,AK029286,AK036166,AK076538,BC009159	Yes	NS	0.21714	Yes	NS	-0.10016	Yes	0.0158	0.1039	Yes	NS	-0.01587	Yes	0.0168	-0.1865
Z00000468-1	5730414C17Rik	RIKEN cDNA 5730414C17 gene		A_65_P11088,C0110C12-3_rev_PS0-60-0533,Z00468-1,Z311819-1	60	U034916-2	U034916	No	GO:0005615#extracellular space,GO:0016021#integral to membrane	No	COG2211#MelB Na+/melibiose symporter and related transporters [Carbohydrate transport and metabolism],			NM_133680.2	AK003654,AK027994,AK077464,BC018395,BC033469	Yes	0.0009	0.18279	Yes	0	-0.24905	Yes	0	0.2329	Yes	0	0.2213	Yes	0	-0.2197
Z00000469-1	Col5a3	procollagen, type V, alpha 3	Pro-alpha3(V)	A_65_P04870,C0110D09-3_rev_PS0-60-0310,Z00469-1,Z311820-1	60	U030560-2	U030560	Yes	GO:0007155#cell adhesion,GO:0030198#extracellular matrix organization and biogenesis,GO:0005581#collagen,GO:0005588#collagen type V,GO:0005615#extracellular space,GO:0005198#structural molecule activity,GO:0005201#extracellular matrix structural constitue	No	smart00210#TSPN Thrombospondin N-terminal -like domains,pfam01391#Collagen Collagen triple helix repeat (20 copies),smart00038#COLFI Fibrillar collagens C-terminal domain; Found at C-termini of fibrillar collagens: Ephydatia muelleri procollagen EMF1alpha	MGI:1858212		NM_016919.1	AB040491,AF176645,BC024367	Yes	NS	0.18093	Yes	NS	-0.09167	Yes	NS	0.09552	Yes	NS	0.01411	Yes	NS	-0.0004
Z00000470-1	Trip13	thyroid hormone receptor interactor 13	D13Ertd328e,2410002G23Rik	A_65_P01692,C0110D12-3_rev_PS0-60-0001,Z00470-1,Z311821-1	60	U034962-1	U034962	Yes	GO:0004872#receptor activity,GO:0005524#ATP binding	No	smart00382#AAA ATPases associated with a variety of cellular activities; AAA - ATPases associated with a variety of cellular activities,	MGI:1916966		XM_127444.3	AK010336,BC023834,BC064315,CL213469	Yes	NS	-0.01692	Yes	NS	0.02015	Yes	NS	-0.03694	Yes	NS	-0.04219	Yes	NS	0.0772
Z00000472-1	Mpzl1	myelin protein zero-like 1	1110007A10Rik	A_65_P12433,C0110F04-3_rev_PS0-60-0411,Z00472-1,Z311822-1	60	U021995-8	U021995	No		No	smart00406#IGv Immunoglobulin V-Type; ,	MGI:1915731		NM_001001880.1,XM_129565.3	AK003513,AK053979,AK076882,AK090278,BC072563	Yes	0	0.44699	Yes	0	-0.46403	Yes	0	0.42884	Yes	0	0.41327	Yes	0	-0.447
Z00000475-1	1110011K10Rik		MGC:29916,MGC:37411	A_65_P11008,C0110G07-3_rev_PS0-60-0096,Z00475-1,Z311823-1	60	U030603-4	U030603	Yes		No	pfam05129#DUF701 Putative zinc binding domain (DUF701),	MGI:1913376	P60003	NM_170777.3	AK002505,AK003614,AK014116,AK089052,BC019870,BC024488,BC056225	Yes	0.0372	-0.13131	Yes	0.0007	0.11801	Yes	0.0002	-0.10765	Yes	0	-0.12306	Yes	NS	0.0676
Z00000477-1	0610009O03Rik	RIKEN cDNA 0610009O03 gene		A_65_P02398,C0111A07-3_rev_PS0-60-0104,Z00477-1,Z311824-1	60	U026102-9	U026102	No	GO:0006810#transport,GO:0016020#membrane,GO:0016021#integral to membrane,GO:0005215#transporter activity	No	pfam00083#Sugar_tr Sugar (and other) transporter.,#pfam06609#TRI12 Fungal trichothecene efflux pump (TRI12),			NM_026660.2	AK003763,AK018736,AK089055,BC023012,BC064775	Yes	NS	0.05333	Yes	NS	-0.05641	Yes	NS	0.01583	Yes	NS	0.01366	Yes	NS	-0.096
Z00000478-1	2600002E23Rik	RIKEN cDNA 2600002E23 gene		A_65_P08860,C0111A09-3_rev_PS0-60-0417,Z00478-1,Z311825-1	60	U004882-1	U004882	Yes	GO:0005509#calcium ion binding	No	cd00051#EFh EF-hand, calcium binding motif; A diverse superfamily of calcium sensors and calcium signal modulators; most examples in this alignment model have 2 active canonical EF hands,			NM_026441.2	AK007394,AK013238,AK046247,AK075978,BC019191,CL213437,CL705986	Yes	0.0158	0.11773	Yes	0.0036	-0.09678	Yes	0	0.13399	Yes	0.0001	0.0878	Yes	NS	-0.1486
Z00000482-1	D19Wsu162e	DNA segment, Chr 19, Wayne State University 162, expressed		A_65_P13542,C0111B07-3_rev_PS0-60-0006,Z00482-1,Z311827-1	60	U084901-1	U084901	No		No				NM_146099.1	AK052400,AK078491,AK087487,BC024528,BC026369,BC051493,BC058949,BC064096	Yes	0	0.35392	Yes	0	-0.35178	Yes	0	0.29172	Yes	0	0.37333	Yes	0	-0.4099
Z00000486-1	Rad1	RAD1 homolog (S. pombe)		A_65_P03705,C0111D04-3_rev_PS0-60-0430,Z00486-1,Z311829-1	60	U016076-2	U016076	Yes	GO:0006281#DNA repair,GO:0005634#nucleus,GO:0004527#exonuclease activity	No	pfam02144#Rad1 Repair protein Rad1/Rec1/Rad17.,			NM_011232.1	AF038841,AF058394,AF073523,AF074718,AF076842,AF084514,AJ004976,BC048693,CL631736	Yes	NS	-0.06385	Yes	NS	0.06449	Yes	0	-0.17823	Yes	0	-0.16737	Yes	NS	0.1044
Z00000487-1	Zadh1	zinc binding alcohol dehydrogenase, domain containing 1	1810016I24Rik,9630002F03Rik,B830026H24Rik	A_65_P18113,C0111D07-3_rev_PS0-60-0489,Z00487-1,Z311830-1	60	U043299-4	U043299	No		No	COG2130#COG2130 Putative NADP-dependent oxidoreductases [General function prediction only],#pfam00107#ADH_zinc_N Zinc-binding dehydrogenase.,	MGI:1916372		NM_029880.1	AK007522,AK020666,AK021033,AK036168,AK040396,BC021466	Yes	0	0.40608	Yes	0	-0.37102	Yes	0	0.34047	Yes	0	0.24573	Yes	0	-0.2499
Z00000492-1	Lmln	leishmanolysin-like (metallopeptidase M8 family)	5330415H22Rik	A_65_P06419,C0111F03-3_rev_PS0-60-0444,Z00492-1,Z311831-1	60	U017034-1	U017034	Yes	GO:0006508#proteolysis and peptidolysis,GO:0007155#cell adhesion,GO:0016020#membrane,GO:0004222#metalloendopeptidase activity,GO:0008237#metallopeptidase activity	No	pfam01457#Peptidase_M8 Leishmanolysin.,	MGI:2444736		NM_172823.1	AK030463,AK031850	Yes	NS	0.01139	Yes	NS	-0.08561	Yes	NS	0.06206	Yes	0.0017	0.09516	Yes	NS	-0.1197
Z00000496-1	Liph	lipase, member H	LPDLR,PLA1B,mPA-PLA1,D16Wsu119e,C130037N08Rik	A_65_P02085,C0111H07-3_rev_PS0-60-0138,Z00496-1,Z311833-1	60	U036908-3	U036908	No	GO:0006629#lipid metabolism,GO:0005576#extracellular region,GO:0005615#extracellular space,GO:0003824#catalytic activity	No	pfam00151#Lipase Lipase.,	MGI:2388029		NM_153404.1	AK019113,AK035498,AK048150,AY093499,BC037489	Yes	0	1.02684	Yes	0	-1.10617	Yes	0	0.99398	Yes	0	0.92013	Yes	0.001	-0.8331
Z00000497-1	Smyd4	SET and MYND domain containing 4	G430029E23Rik	A_65_P08773,C0111H11-3_rev_PS0-60-0350,Z00497-1,Z311834-1	60	U012947-1	U012947	Yes		No	cd00189#TPR Tetratricopeptide repeat domain; typically contains 34 amino acids [WLF]-X(2)-[LIM]-[GAS]-X(2)-[YLF]-X(8)-[ASE]-X(3)-[FYL]-X(2)-[ASL]-X(4)-[PKE] is the consensus sequence; found in a variety of organisms including bacteria, cyanobacteria, yeas	MGI:2442796		NM_177009.1	AK030380,AK089959,AK173306,BC049810	Yes	NS	0.05684	Yes	NS	-0.06788	Yes	NS	0.00786	Yes	NS	-0.02102	Yes	NS	0.0108
Z00000498-1	Tbc1d7	TBC1 domain family, member 7	2610009C09Rik	A_65_P16416,C0112B01-3_rev_PS0-60-0175,Z00498-1,Z311835-1	60	U034720-3	U034720	No		No	COG5210#COG5210 GTPase-activating protein [General function prediction only],	MGI:1914296		NM_025935.1	AK003271,AK011356	Yes	NS	0.08149	Yes	NS	-0.03176	Yes	NS	0.0269	Yes	NS	0.00522	Yes	NS	0.0561
Z00000501-1	Spnb2	spectrin beta 2	elf1,elf3,Spnb-2,spectrin G,beta fodrin,9930031C03Rik,brain spectrin,non-erythrocytic	A_65_P19143,C0112D03-3_rev_PS0-60-0197,Z00501-1,Z311836-1	60	U032609-3	U032609	Yes	GO:0007182#common-partner SMAD protein phosphorylation,GO:0007184#SMAD protein nuclear translocation,GO:0005634#nucleus,GO:0005856#cytoskeleton,GO:0005886#plasma membrane,GO:0016020#membrane,GO:0003779#actin binding,GO:0005515#protein binding,GO:0005516#c	No	smart00033#CH Calponin homology domain; Actin binding domains present in duplicate at the N-termini of spectrin-like proteins (including dystrophin, alpha-actinin),#CH Calponin homology domain; Actin binding domains present in duplicate at the N-termini o	MGI:98388	Q62261	NM_009260.1,NM_175836.1	AF016040,AF017112,AK036963,AK051354,AK051630,AK075675,AK079842,AK079934,BC023161,BC024833,BC051653,BC059940,CL214375,M74773,U73171	Yes	0.0324	0.10334	Yes	NS	-0.06895	Yes	0.0397	0.04886	Yes	NS	0.02788	Yes	NS	-0.0773
Z00000502-1	0610009E20Rik	RIKEN cDNA 0610009E20 gene	0610025L18Rik	A_65_P05665,C0112D06-3_rev_PS0-60-0001,Z00502-1,Z311837-1	60	U033037-1	U033037	Yes	GO:0016021#integral to membrane	No	pfam05646#DUF786 Protein of unknown function (DUF786),	MGI:1913298		NM_025318.1	AK002385,AK002668,AK003198,AK004149,AK012769,BC022104	Yes	NS	-0.06482	Yes	NS	0.06936	Yes	0	-0.12959	Yes	0	-0.13855	Yes	NS	0.0677
Z00000504-1	Slc39a14	solute carrier family 39 (zinc transporter), member 14	MGC:38539,G630015O18Rik	A_65_P13777,C0112E02-3_rev_PS0-60-0291,Z00504-1,Z311838-1	60	U035744-2	U035744	No		No	pfam02535#Zip ZIP Zinc transporter,	MGI:2384851		NM_144808.3	AB177995,AK050076,AK090193,BC021530,BC026868,BC034436,CL212259,CL214208	Yes	0	0.90001	Yes	0	-0.77476	Yes	0	0.83298	Yes	0	0.82958	Yes	0	-0.8071
Z00000508-1	Pyp	pyrophosphatase	2010317E03Rik	A_65_P14236,C0112H09-3_rev_PS0-60-0323,Z00508-1,Z311839-1	60	U011569-1	U011569	Yes	GO:0008152#metabolism,GO:0016020#membrane,GO:0000287#magnesium ion binding,GO:0004427#inorganic diphosphatase activity,GO:0016462#pyrophosphatase activity,GO:0016787#hydrolase activity	No	pfam00719#Pyrophosphatase Inorganic pyrophosphatase.,	MGI:97831	Q9D819	NM_026438.2	AK008575,AK020291,AK088397,BC010468	Yes	0.0002	-0.17229	Yes	0	0.16507	Yes	0.0004	-0.21001	Yes	0.0001	-0.20997	Yes	0.0007	0.2055
Z00000513-1	Nans	N-acetylneuraminic acid synthase (sialic acid synthase)	Sas,4632418E04Rik,N-acetylneuraminic acid phosphate synthase	A_65_P15484,C0113H09-3_rev_PS0-60-0528,Z00513-1,Z311840-1	60	U004289-7	U004289	No	GO:0000004#biological_process unknown,GO:0005829#cytosol,GO:0019007#N-acetylneuraminic acid phosphate synthase activity	No	pfam03102#NeuB NeuB family,	MGI:2149820		NM_053179.2	AB041263,AK076290,AK088912,BC003307,BC057977,CL211178	Yes	0.0074	0.13543	Yes	0.0002	-0.11788	Yes	0	0.11052	Yes	0	0.12263	Yes	NS	-0.0692
Z00000519-1	Vrk3,Ads39	vaccinia related kinase 3		A_65_P20639,C0114F03-3_rev_PS0-60-0327,Z00519-1,Z311841-1	60	U008050-7	U008050	No	GO:0006468#protein amino acid phosphorylation,GO:0004672#protein kinase activity,GO:0004674#protein serine/threonine kinase activity,GO:0005524#ATP binding,GO:0016740#transferase activity	No	smart00220#S_TKc Serine/Threonine protein kinases, catalytic domain; Phosphotransferases,			NM_133945.1	BC010473,BC024782,BC024839,BC027129,BC034196,S71575	Yes	0	0.18965	Yes	0	-0.16767	Yes	0	0.12824	Yes	0	0.18503	Yes	0.0329	-0.2017
Z00000520-1	Htf9c	HpaII tiny fragments locus 9c		A_65_P20779,C0114F07-3_rev_PS0-60-0057,Z00520-1,Z311842-1	60	U016892-8	U016892	No	GO:0006468#protein amino acid phosphorylation,GO:0003723#RNA binding,GO:0004672#protein kinase activity,GO:0005524#ATP binding,GO:0008757#S-adenosylmethionine-dependent methyltransferase activity	No	smart00360#RRM RNA recognition motif; ,#RRM RNA recognition motif; ,pfam05958#tRNA_U5-meth_tr tRNA (Uracil-5-)-methyltransferase,			NM_008307.1	AK017819,AK034102,AK080170,BC027431,BC038486,BC046976,CL213167,X56044	Yes	NS	0.02755	Yes	NS	-0.01327	Yes	NS	0.01297	Yes	NS	-0.02908	Yes	NS	0.0057
Z00000521-1	Pcyox1	prenylcysteine oxidase 1	PCL1,1200015P13Rik	A_65_P09356,C0114F08-3_rev_PS0-60-0278,Z00521-1,Z311843-1	60	U027565-5	U027565	No	GO:0030328#prenylcysteine catabolism,GO:0005615#extracellular space,GO:0001735#prenylcysteine oxidase activity	No	pfam01593#Amino_oxidase Flavin containing amine oxidoreductase,#pfam07156#Prenylcys_lyase Prenylcysteine lyase,	MGI:1914131		NM_025823.3	AK004799,AK004840,AK031585,AK033373,AK049412,AK173058,BC006056,BC028308,CL212878	Yes	0.0024	0.13737	Yes	0.0001	-0.12557	Yes	0.0001	0.0913	Yes	0.0022	0.07833	Yes	0.0078	-0.1541
Z00000523-1	Esrra	estrogen related receptor, alpha	Err1,Nr3b1,Estrra,ERRalpha	A_65_P01716,C0114F11-3_rev_PS0-60-0433,Z00523-1,Z321510-1	60	U038662-1	U038662	Yes	GO:0006355#regulation of transcription, DNA-dependent,GO:0006810#transport,GO:0005634#nucleus,GO:0016020#membrane,GO:0003677#DNA binding,GO:0003700#transcription factor activity,GO:0003707#steroid hormone receptor activity,GO:0004872#receptor activity,GO:	Yes	smart00399#ZnF_C4 c4 zinc finger in nuclear hormone receptors; ,#ZnF_C4 c4 zinc finger in nuclear hormone receptors; ,smart00430#HOLI Ligand binding domain of hormone receptors; ,	MGI:1346831	O08580	NM_007953.1	AK008536,AK019222,AK046588,BC039774,BC052930,U85259	Yes	0	0.36926	Yes	0	-0.3481	Yes	0	0.30022	Yes	0	0.39543	Yes	0	-0.4354
Z00000531-1	Cdc2l1	cell division cycle 2 homolog (S. pombe)-like 1	p58,Cdc2l2	A_65_P07286,C0115D04-3_rev_PS0-60-0075,Z00531-1,Z311846-1	60	U005211-9	U005211	No	GO:0000910#cytokinesis,GO:0006468#protein amino acid phosphorylation,GO:0007049#cell cycle,GO:0004672#protein kinase activity,GO:0004674#protein serine/threonine kinase activity,GO:0005524#ATP binding,GO:0016301#kinase activity,GO:0016740#transferase acti	No	smart00220#S_TKc Serine/Threonine protein kinases, catalytic domain; Phosphotransferases,	MGI:88353	P24788	NM_007661.2	AK008283,AK077668,AK087238,BC025058,BC051012,BC052920,BZ690700,CL213157,L37092,M58633	Yes	NS	0.06362	Yes	NS	-0.07301	Yes	0.0455	0.05703	Yes	NS	0.0519	Yes	NS	-0.1132
Z00000532-1	2010110K16Rik	RIKEN cDNA 2010110K16 gene	2010312P05Rik	A_65_P14572,C0115E05-3_rev_PS0-60-0141,Z00532-1,Z311847-1	60	U031416-2	U031416	No		No		MGI:1915149		NM_026442.2	AK002667,AK008567,AK011760,AK020626,BC048547,BC056653	Yes	NS	0.08761	Yes	0.0083	-0.12698	Yes	0.0001	0.10334	Yes	0.002	0.08473	Yes	NS	-0.0996
Z00000538-1	Zfp275	Zinc finger protein 275	5430431L06Rik	A_65_P11582,C0116B12-3_rev_PS0-60-0362,Z00538-1,Z311848-1	60	U019934-1	U019934	Yes	GO:0006355#regulation of transcription, DNA-dependent,GO:0005622#intracellular,GO:0005634#nucleus,GO:0003676#nucleic acid binding,GO:0003677#DNA binding	Yes	COG5048#COG5048 FOG: Zn-finger [General function prediction only],	MGI:1350985		NM_031494.1	AK017375,AK090015,BC019962	Yes	0	-0.35331	Yes	0	0.31553	Yes	0	-0.33988	Yes	0	-0.25529	Yes	0	0.3627
Z00000543-1	Gtf2a1	general transcription factor II A, 1	19kDa,37kDa,TfIIAa/b	A_65_P13789,C0116E03-3_rev_PS0-60-0455,Z00543-1,Z311849-1	60	U034229-2	U034229	Yes	GO:0006367#transcription initiation from Pol II promoter,GO:0005634#nucleus,GO:0016986#transcription initiation factor activity	Yes	pfam03153#TFIIA Transcription factor IIA, alpha/beta subunit,	MGI:1933277		NM_031391.1,NM_175335.1	AF250834,AK048711	Yes	0	0.46258	Yes	0	-0.52624	Yes	0	0.40994	Yes	0	0.29892	Yes	0	-0.3713
Z00000544-1	Ccdc9	coiled-coil domain containing 9	2600011L02Rik	A_65_P00706,C0116E06-3_rev_PS0-60-0213,Z00544-1,Z311850-1	60	U028184-2	U028184	Yes	GO:0000004#biological_process unknown,GO:0008372#cellular_component unknown,GO:0005554#molecular_function unknown	No		MGI:1921443	Q8VC31	NM_172297.1	AK011186,BC021915,CL214715	Yes	NS	0.03011	Yes	NS	-0.02184	Yes	NS	0.04534	Yes	NS	0.00966	Yes	NS	-0.0838
Z00000546-1				A_65_P01985,C0116G10-3_rev_PS0-60-0364,Z00546-1,Z311851-1	60	U144165-1	U144165	Yes		No						Yes	0.0001	0.18032	Yes	0	-0.19211	Yes	0	0.17028	Yes	0	0.16709	Yes	0.0072	-0.2223
Z00000549-1	Tnfsf6	tumor necrosis factor (ligand) superfamily, member 6	gld,Fasl,CD178,CD95L,Fas-L,APT1LG1,Fas Ligand,generalized lymphoproliferative disease	A_65_P11476,C0117C09-3_rev_PS0-60-0223,Z00549-1,Z311852-1	60	U021959-3	U021959	No	GO:0006915#apoptosis,GO:0006955#immune response,GO:0007165#signal transduction,GO:0046666#retinal programmed cell death,GO:0005576#extracellular region,GO:0016020#membrane,GO:0016021#integral to membrane,GO:0005125#cytokine activity,GO:0005164#tumor necro	No	smart00207#TNF Tumour necrosis factor family,	MGI:99255	P41047	NM_010177.2	AF119335,AF288572,AK040139,BC052866,S76752,U06948,U10984,U58995	Yes	0	0.44362	Yes	NS	-0.453	Yes	NS	0.5457	Yes	NS	0.35683	Yes	0.0063	-0.249
Z00000552-1	Timm17a	translocator of inner mitochondrial membrane 17a	17kDa,mTim17a	A_65_P09928,C0117D11-3_rev_PS0-60-0170,H3011H03-3_rev_PS0-60-0368,Z00552-1,Z05894-1,Z313852-1	60	U021796-5	U021796	No	GO:0006605#protein targeting,GO:0006810#transport,GO:0006886#intracellular protein transport,GO:0015031#protein transport,GO:0005739#mitochondrion,GO:0005743#mitochondrial inner membrane,GO:0005744#mitochondrial inner membrane presequence translocase comp	No	pfam02466#Tim17 Tim17/Tim22/Tim23 family,	MGI:1343131	Q9Z0V8	NM_011590.1	AF106620,AK003114,AK003129,BC010830,BZ689923,CL214691,CL640819	Yes	0	0.30494	Yes	0	-0.31912	Yes	0	0.28769	Yes	0	0.2756	Yes	0	-0.2954
Z00000553-1	2210016F16Rik	Mus musculus, clone IMAGE:3597588, mRNA.		A_65_P11891,C0117D12-3_rev_PS0-60-0457,Z00553-1,Z311853-1	60	U034848-1	U034848	Yes		No				XM_354755.1	AK008736,AK052253,AK089905,BC020449,BC064107	Yes	NS	0.06833	Yes	NS	-0.06536	Yes	NS	-0.02298	Yes	NS	0.06652	Yes	NS	0.0422
Z00000555-1	2510010F15Rik	RIKEN cDNA 2510010F15 gene		A_65_P03604,C0117E06-3_rev_PS0-60-0176,Z00555-1,Z311854-1	60	U042191-6	U042191	No	GO:0006512#ubiquitin cycle,GO:0004840#ubiquitin conjugating enzyme activity,GO:0016874#ligase activity	No	smart00212#UBCc Ubiquitin-conjugating enzyme E2, catalytic domain homologues; Proteins destined for proteasome-mediated degradation may be ubiquitinated,			NM_026454.2	AK007549,AK007937,AK007960,AK010957,AK030594,BC006057,BC016117,BC062819	Yes	0	0.25823	Yes	0	-0.24081	Yes	0	0.27371	Yes	0	0.27404	Yes	NS	-0.1168
Z00000558-1	Map2k3	mitogen activated protein kinase kinase 3	MEK3,MKK3,Prkmk3,mMKK3b,MAP kinase kinase 3	A_65_P12630,C0117F03-3_rev_PS0-60-0011,Z00558-1,Z311855-1	60	U012710-3	U012710	No	GO:0000165#MAPKKK cascade,GO:0006468#protein amino acid phosphorylation,GO:0006954#inflammatory response,GO:0007165#signal transduction,GO:0042035#regulation of cytokine biosynthesis,GO:0004672#protein kinase activity,GO:0004674#protein serine/threonine k	No	smart00220#S_TKc Serine/Threonine protein kinases, catalytic domain; Phosphotransferases,	MGI:1346868	O09110	NM_008928.1	AK008141,AK011002,AK053378,BC007467,CL213078,CL213280,D87115,X93150	Yes	0	0.23353	Yes	0	-0.23513	Yes	0	0.19555	Yes	0	0.17892	Yes	0.0001	-0.2817
Z00000559-1	Faf1	Fas-associated factor 1	Fam,Dffrx	A_65_P03915,C0117F06-3_rev_PS0-60-0079,Z00559-1,Z311856-1	60	U004638-1	U004638	Yes	GO:0006915#apoptosis,GO:0005634#nucleus	No	smart00594#UAS UAS domain.,smart00166#UBX Domain present in ubiquitin-regulatory proteins; Present in FAF1 and Shp1p,	MGI:109419	P54731	NM_007983.2	AK053752,BC065098,U39643	Yes	0	0.19781	Yes	0	-0.18798	Yes	0	0.17824	Yes	0	0.25046	Yes	0.0132	-0.1403
Z00000562-1	Tmem15	transmembrane protein 15	MGC:36683,mKIAA1094	A_65_P08025,C0117G10-3_rev_PS0-60-0321,L0228G12-3_rev_PS0-60-0421,Z00562-1,Z18827-1,Z319649-1	60	U022473-1	U022473	Yes	GO:0016021#integral to membrane	No	COG0170#SEC59 Dolichol kinase [Lipid metabolism],	MGI:2677836		NM_177648.2	AK077581,BC019543,BC026973	Yes	0.0001	0.18157	Yes	0	-0.20604	Yes	0	0.16611	Yes	0	0.11688	Yes	0.0002	-0.2084
Z00000563-1	Lcp1	lymphocyte cytosolic protein 1	Pls2,L-fimbrin,D14Ertd310e	A_65_P15839,C0118B12-3_rev_PS0-60-0101,H3011D10-3_rev_PS0-60-0116,Z00563-1,Z05883-1,Z313850-1	60	U015856-7	U015856	No	GO:0009611#response to wounding,GO:0051017#actin filament bundle formation,GO:0001726#ruffles,GO:0001891#phagocytic cup,GO:0005737#cytoplasm,GO:0005884#actin filament,GO:0003779#actin binding,GO:0005509#calcium ion binding,GO:0005515#protein binding,GO:00	No	pfam00036#efhand EF hand,#smart00027#EH Eps15 homology domain; Pair of EF hand motifs that recognise proteins containing Asn-Pro-Phe (NPF) sequences,#smart00033#CH Calponin homology domain; Actin binding domains present in duplicate at the N-termini of sp	MGI:104808	Q61233	NM_008879.2	AK009211,AK030987,AK030996,AK088202,AK089922,BC022943,BC071248,D37837,U82610	Yes	0	0.61914	Yes	0	-0.56958	Yes	0	0.54744	Yes	0	0.53672	Yes	0	-0.4896
Z00000566-1	4930415J21Rik	RIKEN cDNA 4930415J21 gene	mKIAA1612	A_65_P17930,C0118D02-3_rev_PS0-60-0001,Z00566-1,Z311858-1	60	U042921-2	U042921	No		No	smart00702#P4Hc Prolyl 4-hydroxylase alpha subunit homologues,	MGI:2442978		NM_177767.3	AK029629,AK049824,AK122532,BC040267	Yes	NS	0.03967	Yes	NS	-0.04662	Yes	NS	0.01087	Yes	NS	-0.03496	Yes	NS	-0.0614
Z00000570-1	Oas1g,Oas1a	2'-5' oligoadenylate synthetase 1A	L3,L2,Mmu-L,Oas1a,Oias1,Mmu-L2,Oias-1	A_65_P13311,C0118E09-3_rev_PS0-60-0001,Z00570-1,Z311859-1	60	U110526-7	U110526	No		No		MGI:2180860,MGI:97429		NM_011852.2,NM_145211.1	AF480417,BC013715,BC018470,BC043339,BC057878,M33863,M33863,X04958,X04958,X58077	Yes	0	1.05641	Yes	0	-0.9223	Yes	0	0.70092	Yes	0	1.18655	Yes	0	-0.869
Z00000571-1	Coh1,Gm915	Cohen syndrome homolog 1 (human)	mKIAA0532,mKIAA5032,1810042B05Rik,LOC380954	A_65_P09661,C0118E11-3_rev_PS0-60-0348,Z00571-1,Z311860-1	60	U016166-6	U016166	No	GO:0016021#integral to membrane	No	COG5043#MRS6 Vacuolar protein sorting-associated protein [Intracellular trafficking and secretion],	MGI:1916380,MGI:2685761	Q80TY5	XM_283274.2,XM_354863.1	AK007749,AK009750,AK122302,BZ690971,CL212054	Yes	NS	0.00881	Yes	NS	-0.02226	Yes	NS	-0.00117	Yes	NS	0.04542	Yes	NS	-0.112
Z00000572-1	Hcfc1	host cell factor C1	HCF1,HCF-1,VP16-accessory protein	A_65_P04493,C0118F03-3_rev_PS0-60-0398,Z00572-1,Z311861-1	60	U039463-2	U039463	No	GO:0005634#nucleus	No	COG3055#COG3055 Uncharacterized protein conserved in bacteria [Function unknown],	MGI:105942		NM_008224.2	AK088827,AY184361,BC030898,BC053742	Yes	0.0176	-0.15454	Yes	0	0.15286	Yes	0	-0.1739	Yes	0	-0.15655	Yes	NS	0.1135
Z00000573-1	Efnb2	ephrin B2	Epl5,ELF-2,Eplg5,Htk-L,Lerk5,LERK-5,NLERK-1	A_65_P09910,C0118F10-3_rev_PS0-60-0047,Z00573-1,Z311862-1	60	U029567-1	U029567	Yes	GO:0007275#development,GO:0007399#neurogenesis,GO:0009887#organogenesis,GO:0005615#extracellular space,GO:0005886#plasma membrane,GO:0016020#membrane,GO:0016021#integral to membrane,GO:0005515#protein binding	No	pfam00812#Ephrin Ephrin.,	MGI:105097	P52800	NM_010111.2	BC057009,L38847,U16819,U30244	Yes	0.0005	-0.16065	Yes	0.0035	0.16254	Yes	0	-0.10239	Yes	0.0001	-0.11278	Yes	NS	-0.0887
Z00000584-1	E430012K20Rik	Mus musculus, clone IMAGE:5009662, mRNA.	mKIAA3019	A_65_P10344,C0119A01-3_rev_PS0-60-0197,Z00584-1,Z311865-1	60	U023965-1	U023965	Yes		No	pfam00023#Ank Ankyrin repeat,	MGI:2139777		XM_130845.4	AK088319,AK129484,BC024563,BC051515,BC060298	Yes	0	0.28729	Yes	0	-0.30819	Yes	0	0.18598	Yes	0	0.18274	Yes	0.0028	-0.1886
Z00000590-1	Scarb1	scavenger receptor class B, member 1	Cla1,SRBI,Srb1,Cla-1,SR-B1,Cd36l1,D5Ertd460e	A_65_P15948,C0119E04-3_rev_PS0-60-0547,Z00590-1,Z311866-1	60	U026741-3	U026741	No	GO:0007155#cell adhesion,GO:0016020#membrane,GO:0016021#integral to membrane,GO:0004872#receptor activity	No	pfam01130#CD36 CD36 family,	MGI:893578	Q61009	NM_016741.1	AK010622,AK028191,AK031126,AK033114,BC004656,U37799	Yes	0	0.46154	Yes	0	-0.4255	Yes	0	0.44935	Yes	0	0.42581	Yes	0	-0.5094
Z00000591-1				A_65_P13197,C0119E07-3_rev_PS0-60-0516,Z00591-1,Z311867-1						No						Yes	0.0012	0.15678	Yes	0	-0.14062	Yes	0	0.14004	Yes	0	0.1318	Yes	0.0007	-0.1719
Z00000593-1	2310042M24Rik	RIKEN cDNA 2310042M24 gene		A_65_P13300,C0119G04-3_rev_PS0-60-0384,Z00593-1,Z311869-1	60	U050247-2	U050247	Yes	GO:0005634#nucleus,GO:0016021#integral to membrane,GO:0003677#DNA binding	No	pfam00085#Thioredoxin ,			NM_025868.1	AK009759,AK009817,BC013544	Yes	NS	0.06871	Yes	NS	-0.05004	Yes	0.0174	0.0632	Yes	0.0052	0.06849	Yes	0.0009	-0.1787
Z00000594-1	Mrps9	mitochondrial ribosomal protein S9	2310002A08Rik	A_65_P09485,C0119G10-3_rev_PS0-60-0477,Z00594-1,Z311870-1	60	U000220-3	U000220	No	GO:0006412#protein biosynthesis,GO:0005622#intracellular,GO:0005739#mitochondrion,GO:0005840#ribosome,GO:0030529#ribonucleoprotein complex,GO:0003735#structural constituent of ribosome	No	pfam00380#Ribosomal_S9 Ribosomal protein S9/S16,	MGI:1916777	Q9D7N3	NM_023514.2	AJ250193,AK009082,AK049465,BC022587,BC051936,BC069980	Yes	NS	-0.06139	Yes	NS	0.05111	Yes	NS	-0.01054	Yes	NS	-0.01131	Yes	NS	-0.0043
Z00000596-1				A_65_P04651,C0119H04-3_rev_PS0-60-0212,Z00596-1,Z311872-1	60	U237816-2	U237816	Yes		No						Yes	NS	-0.08603	Yes	0.0434	0.07396	Yes	0.0001	-0.1346	Yes	0	-0.14618	Yes	NS	0.084
Z00000597-1	Ap2m1	adaptor protein complex AP-2, mu1	clathrin-associated AP-2	A_65_P16907,C0120A02-3_rev_PS0-60-0428,Z00597-1,Z311873-1	60	U043506-1	U043506	Yes	GO:0006810#transport,GO:0006886#intracellular protein transport,GO:0016192#vesicle-mediated transport,GO:0005739#mitochondrion,GO:0005905#coated pit,GO:0030125#clathrin vesicle coat,GO:0030133#transport vesicle,GO:0030141#secretory granule,GO:0008289#lipi	No	pfam00928#Adap_comp_sub Adaptor complexes medium subunit family,	MGI:1298405	P84091	NM_009679.1	AK080095,AK172889,BC056352,U27106	Yes	0.0171	0.17773	Yes	0	-0.15967	Yes	0	0.12846	Yes	0	0.12888	Yes	0.0001	-0.2068
Z00000598-1	Whsc1		Whsc1l,mKIAA1090,5830445G22Rik,9430010A17Rik,D030027O06Rik	A_65_P04212,C0120A05-3_rev_PS0-60-0517,Z00598-1,Z311874-1	60	U216857-1	U216857	Yes		No	smart00317#SET SET (Su(var)3-9, Enhancer-of-zeste, Trithorax) domain; Putative methyl transferase, based on outlier plant homologues ,	MGI:1276574		XM_355597.1		Yes	0.0145	0.11885	Yes	0.0016	-0.10223	Yes	0	0.15625	Yes	0	0.14539	Yes	0.0068	-0.1498
Z00000601-1	Ppp1r7	protein phosphatase 1, regulatory (inhibitor) subunit 7	SDS22,2310014J01Rik	A_65_P18871,C0120C01-3_rev_PS0-60-0364,Z00601-1,Z311876-1	60	U000629-2	U000629	Yes		No	COG4886#COG4886 Leucine-rich repeat (LRR) protein [Function unknown],	MGI:1913635		NM_023200.1	AF222867,AK009342,AK009870,AK031983,AK129024,BC013524,CL213345,CL302681	Yes	0.0128	-0.12481	Yes	0.0002	0.13267	Yes	0	-0.16985	Yes	0	-0.16768	Yes	NS	0.1196
Z00000605-1				A_65_P01995,C0120D12-3_rev_PS0-60-0509,Z00605-1,Z311879-1	60	U087549-1	U087549	Yes		No	smart00517#PolyA C-terminal domain of Poly(A)-binding protein,				AJ279847	Yes	NS	-0.06289	Yes	NS	0.00074	Yes	NS	-0.05929	Yes	NS	-0.08981	Yes	NS	0.0831
Z00000608-1	Zcchc9	zinc finger, CCHC domain containing 9	1810019C21Rik	A_65_P05223,C0120F01-3_rev_PS0-60-0349,Z00608-1,Z311880-1	60	U035017-3	U035017	No	GO:0003676#nucleic acid binding	No	COG5082#AIR1 Arginine methyltransferase-interacting protein, contains RING Zn-finger [Posttranslational modification, protein turnover, chaperones / Intracellular trafficking and secretion],	MGI:1916335	Q8R1J3	NM_145453.1	AK007541,AK044802,AK051610,BC010687,BC024496	Yes	0.0269	-0.10864	Yes	0.0061	0.10464	Yes	0	-0.1359	Yes	0	-0.11828	Yes	NS	0.0778
Z00000610-1	Csk	c-src tyrosine kinase		A_65_P04863,C0120G03-3_rev_PS0-60-0228,Z00610-1,Z311882-1	60	U030926-4	U030926	Yes	GO:0006468#protein amino acid phosphorylation,GO:0007242#intracellular signaling cascade,GO:0004672#protein kinase activity,GO:0004674#protein serine/threonine kinase activity,GO:0004713#protein-tyrosine kinase activity,GO:0005524#ATP binding,GO:0016301#k	No	smart00326#SH3 Src homology 3 domains; Src homology 3 (SH3) domains bind to target proteins through sequences containing proline and hydrophobic amino acids,smart00252#SH2 Src homology 2 domains; Src homology 2 domains bind phosphotyrosine-containing poly			NM_007783.2	AK013057,BC018394,BC052006,U05247,X57242	Yes	NS	0.05458	Yes	NS	-0.02149	Yes	NS	0.04011	Yes	NS	-0.0153	Yes	NS	-0.0315
Z00000611-1	AA536743	expressed sequence AA536743		A_65_P18218,C0120G04-3_rev_PS0-60-0391,Z00611-1,Z311883-1	60	U026229-2	U026229	Yes		No				NM_145923.1	AK083721,BC023848,BC024679,BC031198,BC066137,BC066160	Yes	0	0.43464	Yes	0	-0.41388	Yes	0	0.42379	Yes	0	0.44385	Yes	0	-0.4727
Z00000612-1	AU041707	expressed sequence AU041707		A_65_P03243,C0120H02-3_rev_PS0-60-0021,Z00612-1,Z311884-1	60	U029645-1	U029645	Yes	GO:0008152#metabolism,GO:0016021#integral to membrane,GO:0008415#acyltransferase activity,GO:0016740#transferase activity	No	smart00563#PlsC Phosphate acyltransferases; Function in phospholipid biosynthesis and have either glycerolphosphate, 1-acylglycerolphosphate, or 2-acylglycerolphosphoethanolamine acyltransferase activities,			NM_018743.2	AF015811,AF406611,AK045235,AK049675,AK077561,AK083589,BC031767,BC057860	Yes	NS	0.0505	Yes	NS	-0.04102	Yes	0.0235	0.06553	Yes	NS	0.04016	Yes	NS	-0.1093
Z00000613-1	Aamp	angio-associated migratory protein	Aamp-rs,MGC:30660	A_65_P20808,C0120H05-3_rev_PS0-60-0188,Z00613-1,Z311885-1	60	U021477-2	U021477	No	GO:0000004#biological_process unknown,GO:0008372#cellular_component unknown,GO:0005554#molecular_function unknown	No	smart00320#WD40 WD40 repeats; Note that these repeats are permuted with respect to the structural repeats (blades) of the beta propeller domain,	MGI:107809		NM_146110.1	BC031795	Yes	0	0.43481	Yes	0	-0.42878	Yes	0	0.3555	Yes	0	0.37693	Yes	0	-0.4462
Z00000614-1	Slc25a30	solute carrier family 25, member 30	4933433D23Rik	A_65_P08968,C0120H11-3_rev_PS0-60-0132,Z00614-1,Z311886-1	60	U035779-1	U035779	Yes	GO:0006810#transport,GO:0005743#mitochondrial inner membrane,GO:0016021#integral to membrane,GO:0005488#binding	No	pfam00153#Mito_carr Mitochondrial carrier protein.,	MGI:1914804		NM_026232.1	AK015679,AK017035,AK030950,AK090086,BC022676	Yes	NS	0.08918	Yes	0.006	-0.12793	Yes	0.0124	0.09245	Yes	0.0255	0.0855	Yes	0.0017	-0.2214
Z00000616-1	Pik3cd	phosphatidylinositol 3-kinase catalytic delta polypeptide	p110delta,2410099E07Rik	A_65_P06676,C0121B03-3_rev_PS0-60-0457,Z00616-1,Z311887-1	60	U025808-9	U025808	No	GO:0001782#B-cell homeostasis,GO:0007165#signal transduction,GO:0007166#cell surface receptor linked signal transduction,GO:0042113#B-cell activation,GO:0005942#phosphoinositide 3-kinase complex,GO:0004428#inositol or phosphatidylinositol kinase activity,	No	smart00142#PI3K_C2 Phosphoinositide 3-kinase, region postulated to contain C2 domain; Outlier of C2 family,#smart00143#PI3K_p85B PI3-kinase family, p85-binding domain; Region of p110 PI3K that binds the p85 subunit,smart00144#PI3K_rbd PI3-kinase family, R	MGI:1098211	O35904	NM_008840.1	AK011923,AK019129,AK040867,BC035203,U86587	Yes	0.0145	0.12267	Yes	0.0004	-0.14263	Yes	0	0.15306	Yes	0	0.14624	Yes	0.0096	-0.1629
Z00000618-1	Nucb2	nucleobindin 2	NEFA	A_65_P02469,C0121C05-3_rev_PS0-60-0390,Z00618-1,Z311888-1	60	U008668-1	U008668	Yes	GO:0006874#calcium ion homeostasis,GO:0005615#extracellular space,GO:0005634#nucleus,GO:0005640#nuclear outer membrane,GO:0005737#cytoplasm,GO:0005783#endoplasmic reticulum,GO:0003677#DNA binding,GO:0005509#calcium ion binding	No		MGI:1858179	P81117	NM_016773.1	AJ222586,BC010459	Yes	0	0.70324	Yes	0	-0.67292	Yes	0	0.74395	Yes	0	0.75112	Yes	0	-0.7812
Z00000619-1	D3ucla1	Mus musculus DNA segment, Chr 3, University of California at Los Angeles 1 (D3Ucla1), mRNA		A_65_P08257,C0121D02-3_rev_PS0-60-0086,Z00619-1,Z311889-1	60	U024078-2	U024078	No		No				NM_030685.1	AB041655,AK002653,AK007387,AK032680,AK050508,AK075776,BC002114	Yes	NS	-0.01106	Yes	NS	-2e-05	Yes	NS	-0.01633	Yes	NS	0.00138	Yes	NS	-0.0826
Z00000624-1	Ranbp9	RAN binding protein 9	IBAP-1,RanBPM	A_65_P17340,C0121H12-3_rev_PS0-60-0092,Z00624-1,Z311890-1	60	U034723-4	U034723	Yes	GO:0005634#nucleus,GO:0005737#cytoplasm,GO:0005813#centrosome,GO:0005515#protein binding,GO:0008536#RAN protein binding	No	smart00449#SPRY Domain in SPla and the RYanodine Receptor,smart00668#CTLH C-terminal to LisH motif,	MGI:1928741		NM_019930.1	AF006465,BC050877	Yes	NS	0.05737	Yes	NS	-0.04813	Yes	0.0032	0.06785	Yes	0.0493	0.05194	Yes	NS	-0.0655
Z00000626-1	Crry	complement receptor related protein	mCRY	A_65_P08280,C0122C05-3_rev_PS0-60-0544,Z00626-1,Z311891-1	60	U022232-4	U022232	No	GO:0030449#regulation of complement activation,GO:0045916#negative regulation of complement activation,GO:0004872#receptor activity	No	smart00032#CCP Domain abundant in complement control proteins; SUSHI repeat; short complement-like repeat (SCR); The complement control protein (CCP) modules (also known as short consensus repeats SCRs or SUSHI repeats) contain approximately 60 amino acid	MGI:88513		NM_013499.1	AK004825,AK017702,BC028945,M16179,M23446,M23529	Yes	0	0.48987	Yes	0	-0.44204	Yes	0	0.4868	Yes	0	0.48327	Yes	0	-0.5257
Z00000628-1	Ubxd1	UBX domain containing 1	Ubxdc2,1200008L11Rik,2210415J11Rik	A_65_P14502,C0122F01-3_rev_PS0-60-0023,Z00628-1,Z311892-1	60	U037936-8	U037936	Yes		No	smart00166#UBX Domain present in ubiquitin-regulatory proteins; Present in FAF1 and Shp1p,	MGI:1913780	Q99PL6	NM_024432.2	AF272895,AK008942,AK009117,AK075705,AK082510,AK131187,BC016412,BC049963	Yes	NS	0.05992	Yes	0.0343	-0.07392	Yes	0.0012	0.08148	Yes	NS	0.03233	Yes	NS	-0.1119
Z00000631-1	Elf2	E74-like factor 2	EU32,NERF,NERF-2,NERF-1A,NERF-1B,2610036A20Rik,A230104O07Rik,ets domain transcription factor	A_65_P12570,C0123B02-3_rev_PS0-60-0392,Z00631-1,Z311893-1	60	U003213-5	U003213	Yes	GO:0005634#nucleus,GO:0003677#DNA binding	No	smart00413#ETS erythroblast transformation specific domain; variation of the helix-turn-helix motif ,	MGI:1916507		NM_023502.1	AF256216,AF256217,AF256218,AF256219,AK011686,AK016297,AK017883,AK088422,BC027739,BC051937,BC069901,BZ690655,CL214478	Yes	NS	0.04188	Yes	NS	-0.08509	Yes	NS	0.1687	Yes	NS	0.15506	Yes	0.0214	-0.2571
Z00000643-1	Tomm40	translocase of outer mitochondrial membrane 40 homolog (yeast)	Tom40	A_65_P15457,C0124B02-3_rev_PS0-60-0496,Z00643-1,Z311896-1	60	U028238-5	U028238	No	GO:0006810#transport,GO:0006820#anion transport,GO:0015031#protein transport,GO:0005739#mitochondrion,GO:0005741#mitochondrial outer membrane,GO:0016021#integral to membrane,GO:0019867#outer membrane,GO:0008308#voltage-dependent ion-selective channel acti	No	pfam01459#Porin_3 Eukaryotic porin.,	MGI:1858259	Q9QYA2	NM_016871.1	AF043249,AF109918,AF316403,AF316404,BC038887	Yes	NS	0.09664	Yes	0.0055	-0.09142	Yes	0	0.11995	Yes	0	0.12138	Yes	NS	-0.1515
Z00000644-1	Rab10	RAB10, member RAS oncogene family		A_65_P06036,C0124B06-3_rev_PS0-60-0092,Z00644-1,Z311897-1	60	U033752-2	U033752	No	GO:0006886#intracellular protein transport,GO:0007264#small GTPase mediated signal transduction,GO:0015031#protein transport,GO:0005622#intracellular,GO:0005794#Golgi apparatus,GO:0005515#protein binding,GO:0005525#GTP binding	Yes	smart00176#RAN Ran (Ras-related nuclear proteins) /TC4 subfamily of small GTPases; Ran is involved in the active transport of proteins through nuclear pores,			NM_016676.2	AF035646,AK005288,AK008725,AK012933,AK028320,AK045299,AK087964,BC052735,BC056374	Yes	0	0.49823	Yes	0	-0.45785	Yes	0	0.45005	Yes	0	0.47764	Yes	0	-0.4238
Z00000647-1	BC042513	cDNA sequence BC042513	7630402D21Rik	A_65_P17940,C0124B09-3_rev_PS0-60-0241,Z00647-1,Z311898-1	60	U012952-8	U012952	Yes		No		MGI:2442746		NM_173388.1	BC042513,BC050243	Yes	0	0.54772	Yes	0	-0.41034	Yes	0	0.33036	Yes	0	0.35819	Yes	0	-0.5844
Z00000649-1	Ndrg3	N-myc downstream regulated gene 3	Ndr3,4833415O14Rik	A_65_P15148,C0124D06-3_rev_PS0-60-0536,Z00649-1,Z311899-1	60	U023566-2	U023566	Yes	GO:0030154#cell differentiation,GO:0003824#catalytic activity	No	pfam03096#Ndr Ndr family,	MGI:1352499	Q9QYF9	NM_013865.1	AB033922,AK002272,AK004689,AK036277,AK037487,BC018504,CL706547	Yes	0	-0.39332	Yes	0	0.33327	Yes	0	-0.33148	Yes	0	-0.33285	Yes	0.0064	0.2641
Z00000650-1	BC003251	cDNA sequence BC003251	MGC:7813,2310074E09Rik	A_65_P18503,C0124D10-3_rev_PS0-60-0129,Z00650-1,Z311900-1	60	U012658-7	U012658	No		No	pfam05276#SH3BP5 SH3 domain-binding protein 5 (SH3BP5),	MGI:1933124		NM_024480.2	AK086088,BC003251,BC013661	Yes	0.0326	0.12387	Yes	0.0001	-0.13932	Yes	NS	0.03454	Yes	0.0005	0.09553	Yes	NS	-0.0554
Z00000651-1	Clic4	chloride intracellular channel 4 (mitochondrial)	TU-74,mc3s5,D0Jmb3,mtCLIC	A_65_P06355,C0124E06-3_rev_PS0-60-0001,Z00651-1,Z311901-1	60	U025654-2	U025654	No	GO:0006811#ion transport,GO:0006821#chloride transport,GO:0005739#mitochondrion,GO:0016020#membrane,GO:0016021#integral to membrane,GO:0005216#ion channel activity,GO:0005244#voltage-gated ion channel activity,GO:0005247#voltage-gated chloride channel act	No	COG0625#Gst Glutathione S-transferase [Posttranslational modification, protein turnover, chaperones],	MGI:1352754	Q9QYB1	NM_013885.1,XM_124389.1	AF102578,AK031211,AK049191,AK049255,BC046384,BC052890,M88757	Yes	0	0.38113	Yes	0	-0.37466	Yes	0	0.36881	Yes	0	0.37259	Yes	0	-0.4277
Z00000652-1	1110064N10Rik	RIKEN cDNA 1110064N10 gene		A_65_P16690,C0124E07-3_rev_PS0-60-0010,Z00652-1,Z311902-1	60	U036005-2	U036005	Yes	GO:0007046#ribosome biogenesis,GO:0005634#nucleus	No	pfam04427#Brix Brix domain.,			NM_026396.2	AK002985,AK004453,AK010171,AK088313,BC014832,BZ690367,CL211852	Yes	NS	0.07974	Yes	0.0172	-0.08372	Yes	0.0045	0.07413	Yes	0.0003	0.08544	Yes	NS	-0.0589
Z00000654-1	BC035291	cDNA sequence BC035291	MGC:39035,mKIAA1076	C0124H06-3_rev_PS0-60-0261,Z00654-1,Z311903-1	60	U042689-2	U042689	No		No	smart00317#SET SET (Su(var)3-9, Enhancer-of-zeste, Trithorax) domain; Putative methyl transferase, based on outlier plant homologues ,	MGI:2652820		NM_177581.2	AK122435,BC023450,BC035291,BC038367,BC040775,BC041681	Yes	NS	0.24211	No			Yes	0.0008	0.09174	Yes	0.0029	0.07487	Yes	NS	-0.1366
Z00000655-1	Stk6	serine/threonine kinase 6	IAK,Ark1,Ayk1,AIRK1,Aurora-A,aurora A	A_65_P10436,C0124H12-3_rev_PS0-60-0332,Z00655-1,Z311904-1	60	U023718-6	U023718	No	GO:0006468#protein amino acid phosphorylation,GO:0007049#cell cycle,GO:0004672#protein kinase activity,GO:0004674#protein serine/threonine kinase activity,GO:0004713#protein-tyrosine kinase activity,GO:0005524#ATP binding,GO:0016301#kinase activity,GO:001	No	smart00220#S_TKc Serine/Threonine protein kinases, catalytic domain; Phosphotransferases,	MGI:894678	P97477	NM_011497.2	AF007817,AK077513,AK085861,AY336976,BC005425,BC014711,U69106,U80932	Yes	0.002	-0.15517	Yes	0.0291	0.11643	Yes	0	-0.12004	Yes	0	-0.17462	Yes	NS	0.0969
Z00000661-1	Mgll	monoglyceride lipase		A_65_P14693,C0125F10-3_rev_PS0-60-0534,Z00661-1,Z311906-1	60	U007150-3	U007150	Yes	GO:0006508#proteolysis and peptidolysis,GO:0006629#lipid metabolism,GO:0006725#aromatic compound metabolism,GO:0003824#catalytic activity,GO:0004177#aminopeptidase activity,GO:0004759#serine esterase activity,GO:0016787#hydrolase activity	No	COG2267#PldB Lysophospholipase [Lipid metabolism],#pfam00561#Abhydrolase_1 alpha/beta hydrolase fold,			NM_011844.3	AJ001118,AJ316580,AK006949,AK028008,BC033518,BC051518,BC057965	Yes	0	0.50374	Yes	0	-0.48457	Yes	0	0.49337	Yes	0	0.48573	Yes	NS	-0.188
Z00000668-1	Btbd6	BTB (POZ) domain containing 6		A_65_P09586,C0126D02-3_rev_PS0-60-0239,Z00668-1,Z311907-1	60	U014460-2	U014460	Yes	GO:0005515#protein binding	No	smart00225#BTB Broad-Complex, Tramtrack and Bric a brac; Domain in Broad-Complex, Tramtrack and Bric a brac,			NM_201646.1	BC031195	Yes	0	-0.25212	Yes	0.0032	0.19149	Yes	0	-0.28677	Yes	0	-0.25109	Yes	0.0018	0.2054
Z00000670-1	Nagk	N-acetylglucosamine kinase	GlcNAc kinase	A_65_P08585,C0126H10-3_rev_PS0-60-0001,Z00670-1,Z311908-1	60	U007088-3	U007088	No	GO:0006044#N-acetylglucosamine metabolism,GO:0005625#soluble fraction,GO:0005524#ATP binding,GO:0009384#N-acylmannosamine kinase activity,GO:0016301#kinase activity,GO:0016740#transferase activity,GO:0045127#N-acetylglucosamine kinase activity	No	pfam01869#BcrAD_BadFG BadF/BadG/BcrA/BcrD ATPase family,	MGI:1860418	Q9QZ08	NM_019542.1	AJ242909,AJ242911,AK007240,AK051368,AK089238,BC004689	Yes	0.0012	0.43353	Yes	0	-0.50482	Yes	0	0.45529	Yes	0	0.45578	Yes	0	-0.4258
Z00000686-1	C630002B14Rik	RIKEN cDNA C630002B14 gene		A_65_P16124,C0128A12-3_rev_PS0-60-0422,Z00686-1,Z311910-1	60	U011842-1	U011842	Yes		No	pfam05761#5_nucleotid 5' nucleotidase family,			NM_175331.2,XM_354555.1	AK083091,AY651022,BC020154	Yes	0	0.47711	Yes	0	-0.43974	Yes	0	0.5782	Yes	0	0.49701	Yes	0	-0.6149
Z00000687-1	Casq1	calsequestrin 1	CSQ,CSQ1,CSQ-1	A_65_P05006,C0128B02-3_rev_PS0-60-0475,Z00687-1,Z311911-1	60	U022067-1	U022067	Yes	GO:0006937#regulation of muscle contraction,GO:0007517#muscle development,GO:0005615#extracellular space,GO:0005739#mitochondrion,GO:0016529#sarcoplasmic reticulum,GO:0005509#calcium ion binding	No	pfam01216#Calsequestrin Calsequestrin.,	MGI:1309468	O09165	NM_009813.1	AK049865,BC064057,U93291	Yes	0.0002	-0.36965	Yes	0	0.22675	Yes	0.0021	-0.09677	Yes	0.0009	-0.10868	Yes	0	0.2682
Z00000690-1	Stk16	serine/threonine kinase 16	EDPK,Krct,PKL12,Embryo-Derived Protein Kinase	A_65_P17828,C0128C11-3_rev_PS0-60-0291,Z00690-1,Z311912-1	60	U000469-9	U000469	No	GO:0006468#protein amino acid phosphorylation,GO:0004672#protein kinase activity,GO:0004674#protein serine/threonine kinase activity,GO:0004713#protein-tyrosine kinase activity,GO:0005524#ATP binding,GO:0016301#kinase activity,GO:0016740#transferase activ	No	smart00219#TyrKc Tyrosine kinase, catalytic domain; Phosphotransferases,#smart00220#S_TKc Serine/Threonine protein kinases, catalytic domain; Phosphotransferases,	MGI:1313271	O88697	NM_011494.2	AB017197,AB022179,AF062076,AF089869,AJ005790,AK030404,AK032162,BC005703,BC028999	Yes	NS	-0.02843	Yes	NS	0.04325	Yes	NS	-0.04106	Yes	0.014	-0.06183	Yes	NS	0.0854
Z00000696-1	Pr1	protein distantly related to to the gamma subunit family		A_65_P01074,C0129G10-3_rev_PS0-60-0556,Z00696-1,Z311914-1	60	U021702-2	U021702	No	GO:0006811#ion transport,GO:0016021#integral to membrane,GO:0005216#ion channel activity,GO:0005244#voltage-gated ion channel activity,GO:0005262#calcium channel activity	No				NM_019432.2	AJ272046,AK002424,AK050134,AK086093,BC024613,CL631607	Yes	0	1.6496	Yes	0	-1.44401	Yes	0	1.64987	Yes	0	1.64093	Yes	0	-1.5633
Z00000704-1	Slc25a22	solute carrier family 25 (mitochondrial carrier, glutamate), member 22	1300006L01Rik	A_65_P08494,C0130E11-3_rev_PS0-60-0043,Z00704-1,Z311918-1	60	U029458-3	U029458	No	GO:0006810#transport,GO:0005739#mitochondrion,GO:0005743#mitochondrial inner membrane,GO:0016020#membrane,GO:0016021#integral to membrane,GO:0019866#inner membrane,GO:0005215#transporter activity,GO:0005488#binding,GO:0015293#symporter activity	No	pfam00153#Mito_carr Mitochondrial carrier protein.,	MGI:1915517	Q9D6M3	NM_026646.1	AK010193,AK018760,AK046874,AK048389,AK049313,BC037949,BC050887	Yes	NS	0.03892	Yes	NS	-0.06091	Yes	NS	0.02268	Yes	NS	0.02022	Yes	NS	-0.0265
Z00000706-1	Slc39a1	solute carrier family 39 (zinc transporter), member 1	zip1,Zirtl	A_65_P20887,C0130G07-3_rev_PS0-60-0252,Z00706-1,Z311919-1	58	U118581-3	U118581	No	GO:0006810#transport,GO:0006829#zinc ion transport,GO:0030001#metal ion transport,GO:0008372#cellular_component unknown,GO:0016020#membrane,GO:0016021#integral to membrane,GO:0005385#zinc ion transporter activity,GO:0046873#metal ion transporter activity	No	pfam02535#Zip ZIP Zinc transporter,	MGI:1353474	Q9QZ03	NM_013901.1,XM_110710.3,XM_359377.1	BC005474	Yes	0	0.29905	Yes	0	-0.31634	Yes	0	0.30303	Yes	0	0.35812	Yes	0	-0.3303
Z00000709-1	Slc39a11	solute carrier family 39 (metal ion transporter), member 11	1810074D23Rik	A_65_P09465,C0131E08-3_rev_PS0-60-0551,Z00709-1,Z311920-1	60	U033595-8	U033595	Yes	GO:0030001#metal ion transport,GO:0005615#extracellular space,GO:0016020#membrane,GO:0016021#integral to membrane,GO:0046873#metal ion transporter activity	No	COG0428#COG0428 Predicted divalent heavy-metal cations transporter [Inorganic ion transport and metabolism],#COG0428 Predicted divalent heavy-metal cations transporter [Inorganic ion transport and metabolism],pfam02535#Zip ZIP Zinc transporter,#pfam02535	MGI:1917056		NM_027216.2	AK007986,AK036999,AK049368,BC004643,BC019647,BC031751,CL212914	Yes	NS	0.10131	Yes	0.0018	-0.10657	Yes	0	0.10518	Yes	0	0.12534	Yes	0.0001	-0.1921
Z00000715-1	Fhod1	formin homology 2 domain containing 1	FHOS	A_65_P17055,C0132D01-3_rev_PS0-60-0358,Z00715-1,Z311921-1	60	U030173-2	U030173	No		No	smart00498#FH2 Formin Homology 2 Domain; FH proteins control rearrangements of the actin cytoskeleton, especially in the context of cytokinesis and cell polarisation,	MGI:2679008		NM_177699.2	AK030737,BC017144,BC060654	Yes	0	0.5613	Yes	0	-0.49236	Yes	0	0.42598	Yes	0	0.45853	Yes	0	-0.4752
Z00000721-1	5830433M19Rik	RIKEN cDNA 5830433M19 gene		A_65_P11120,C0133G01-3_rev_PS0-60-0323,Z00721-1,Z311923-1	60	U025265-1	U025265	Yes		No				NM_026368.1	AK013385,AK015743,AK032696,AK046647,AK076487,BC020067,BZ690556,CL791770	Yes	0.0065	-0.14295	Yes	0.0001	0.13883	Yes	0	-0.16551	Yes	0	-0.14023	Yes	NS	0.0432
Z00000729-1	1500031L02Rik	RIKEN cDNA 1500031L02 gene		A_65_P07959,C0135E10-3_rev_PS0-60-0122,Z00729-1,Z311924-1	60	U017009-1	U017009	Yes		No	COG2352#Ppc Phosphoenolpyruvate carboxylase [Energy production and conversion],			NM_025892.1	AK005324,AK007713,BC023715	Yes	0.022	0.11857	Yes	0.0014	-0.11345	Yes	0.003	0.07651	Yes	0.0002	0.09425	Yes	NS	0.014
Z00000730-1	Pi4k2b	phosphatidylinositol 4-kinase type 2 beta	2610042N09Rik,4933409G22Rik	A_65_P06371,C0135G04-3_rev_PS0-60-0104,Z00730-1,Z311925-1	60	U005578-1	U005578	Yes	GO:0016301#kinase activity	No	pfam00454#PI3_PI4_kinase Phosphatidylinositol 3- and 4-kinase.,	MGI:1914323		NM_025951.1,NM_028744.1	AF411321,AK011751,AK016754,AK020486,AK035523,AY148879,BC010257,BC062144	Yes	0	0.50819	Yes	0	-0.48101	Yes	0	0.4811	Yes	0	0.47371	Yes	0	-0.5092
Z00000740-1				A_65_P10806,C0137C02-3_rev_PS0-60-0491,Z00740-1,Z311927-1	60	U182819-1	U182819	Yes		No						Yes	0	0.4093	Yes	0	-0.35029	Yes	0	0.29003	Yes	0	0.27756	Yes	0	-0.3221
Z00000741-1	Tmpit	transmembrane protein induced by tumor necrosis factor alpha	2010310D06Rik	A_65_P03333,C0137C03-3_rev_PS0-60-0057,Z00741-1,Z311928-1	60	U026824-2	U026824	Yes	GO:0016021#integral to membrane	No		MGI:2686991		NM_172541.1	AK028119,AK050367,BC046757	Yes	0	0.51495	Yes	0	-0.47888	Yes	0	0.44897	Yes	0	0.44856	Yes	0	-0.3307
Z00000742-1	Atp10a	ATPase, class V, type 10A	pfatp,Atp10c	A_65_P13875,C0137F05-3_rev_PS0-60-0381,Z00742-1,Z311929-1	60	U008160-1	U008160	Yes	GO:0006812#cation transport,GO:0008152#metabolism,GO:0016020#membrane,GO:0016021#integral to membrane,GO:0000287#magnesium ion binding,GO:0003824#catalytic activity,GO:0005524#ATP binding,GO:0015662#ATPase activity, coupled to transmembrane movement of io	No	COG0474#MgtA Cation transport ATPase [Inorganic ion transport and metabolism],	MGI:1330809	O54827	NM_009728.1	AF011337,AF156549,AK040768,AK172972,BC025643,BC039884,BC051583	Yes	NS	0.12019	Yes	NS	-0.09356	Yes	0.0164	0.07791	Yes	0.0176	0.06637	Yes	NS	-0.125
Z00000743-1	Pik3cb	phosphatidylinositol 3-kinase, catalytic, beta polypeptide	p110beta,1110001J02Rik	A_51_P479914,A_65_P19799,C0137F07-3_rev_PS0-60-0209,Z00743-1,Z311930-1	60	U031230-2	U031230	No	GO:0040016#embryonic cleavage,GO:0008372#cellular_component unknown,GO:0005554#molecular_function unknown,GO:0016301#kinase activity	No	smart00143#PI3K_p85B PI3-kinase family, p85-binding domain; Region of p110 PI3K that binds the p85 subunit,smart00144#PI3K_rbd PI3-kinase family, Ras-binding domain; Certain members of the PI3K family possess Ras-binding domains in their N-termini,smart00	MGI:1922019		NM_029094.1	AK003230,AK081350,AK090116,BC039650	Yes	0	0.9275	Yes	0	-0.83695	Yes	0	0.85788	Yes	0	0.91036	Yes	0	-0.8772
Z00000745-1	Atp6v0a1	ATPase, H+ transporting, lysosomal V0 subunit a isoform 1	Vpp1,Vpp-1,ATP6a1,Atp6n1,Atp6n1a,V-ATPase a1	A_65_P08542,C0138C01-3_rev_PS0-60-0001,Z00745-1,Z311931-1	60	U033441-9	U033441	No	GO:0015992#proton transport,GO:0005737#cytoplasm,GO:0016020#membrane,GO:0016021#integral to membrane,GO:0015078#hydrogen ion transporter activity	No	pfam01496#V_ATPase_I V-type ATPase 116kDa subunit family,	MGI:103286	Q9Z1G4	NM_016920.1	AB022321,AF218249,AF218250,AF218251,AK021084,AK029316,AK036530,AK045877,BC001995,BC066839,BC071182,U13836	Yes	NS	0.07461	Yes	NS	-0.04863	Yes	NS	0.01273	Yes	NS	0.02651	Yes	NS	-0.0541
Z00000754-1	Snx15	sorting nexin 15	1500032B08Rik,E130013C21Rik	A_65_P13327,C0139B12-3_rev_PS0-60-0250,Z00754-1,Z311934-1	60	U019018-2	U019018	No	GO:0006810#transport,GO:0006886#intracellular protein transport,GO:0007242#intracellular signaling cascade,GO:0015031#protein transport,GO:0005829#cytosol,GO:0016020#membrane,GO:0008565#protein transporter activity	No	smart00312#PX PhoX homologous domain, present in p47phox and p40phox,smart00745#MIT Microtubule Interacting and Trafficking molecule domain; ,	MGI:1916274		NM_026912.1	AK005338,BC016091	Yes	NS	-0.10355	Yes	NS	0.06371	Yes	0	-0.15321	Yes	0	-0.15046	Yes	NS	0.0381
Z00000755-1	Stx4a	syntaxin 4A (placental)	Stx4,Syn4	A_65_P05716,C0139C06-3_rev_PS0-60-0335,Z00755-1,Z311935-1	60	U008819-2	U008819	Yes	GO:0006836#neurotransmitter transport,GO:0006886#intracellular protein transport,GO:0016079#synaptic vesicle exocytosis,GO:0005737#cytoplasm,GO:0005886#plasma membrane,GO:0016020#membrane,GO:0016021#integral to membrane,GO:0005515#protein binding,GO:00085	No	smart00503#SynN Syntaxin N-terminal domain; Three-helix domain that (in Sso1p) slows the rate of its reaction with the SNAP-25 homologue Sec9p ,	MGI:893577	P70452	NM_009294.2	BC005791,BC011491,BC052023,U76832	Yes	0	0.29776	Yes	0	-0.28139	Yes	0	0.31723	Yes	0	0.27844	Yes	0	-0.3551
Z00000756-1	Mafg	v-maf musculoaponeurotic fibrosarcoma oncogene family, protein G (avian)	C630022N07Rik	A_65_P06674,C0139C11-3_rev_PS0-60-0515,Z00756-1,Z311936-1	60	U216107-2	U216107	Yes	GO:0000074#regulation of cell cycle,GO:0006355#regulation of transcription, DNA-dependent,GO:0030534#adult behavior,GO:0042127#regulation of cell proliferation,GO:0005622#intracellular,GO:0005634#nucleus,GO:0003677#DNA binding	Yes	pfam03131#bZIP_Maf bZIP Maf transcription factor,	MGI:96911	O54790	NM_010756.3	AK038934,AK047224,AK083165,BC002092,BC052633	Yes	0.0022	0.1441	Yes	0.0001	-0.12905	Yes	0	0.16403	Yes	0	0.16249	Yes	0	-0.2439
Z00000757-1				A_65_P16553,C0139E08-3_rev_PS0-60-0421,Z00757-1,Z311937-1	60	U192951-1	U192951	Yes		No						Yes	NS	-0.01805	Yes	NS	0.0207	Yes	NS	-0.01616	Yes	NS	-0.01107	Yes	NS	-0.0054
Z00000758-1	Birc5	baculoviral IAP repeat-containing 5	Api4,TIAP,survivin	A_65_P09229,C0139E10-3_rev_PS0-60-0097,Z00758-1,Z311938-1	60	U013607-1	U013607	Yes	GO:0006915#apoptosis,GO:0006916#anti-apoptosis,GO:0005622#intracellular,GO:0005737#cytoplasm,GO:0004869#cysteine protease inhibitor activity	No	smart00238#BIR Baculoviral inhibition of apoptosis protein repeat; Domain found in inhibitor of apoptosis proteins (IAPs) and other proteins,	MGI:1203517	O70201	NM_009689.1	AB013819,AF077349,AK038229	Yes	0.0008	-0.28149	Yes	0	0.26774	Yes	0	-0.25224	Yes	0	-0.2531	Yes	0	0.2508
Z00000759-1	Pdlim2	PDZ and LIM domain 2	mystique,MGC:37634	A_65_P11538,C0139F01-3_rev_PS0-60-0279,Z00759-1,Z311939-1	60	U035741-4	U035741	No		No	smart00132#LIM Zinc-binding domain present in Lin-11, Isl-1, Mec-3,#smart00228#PDZ Domain present in PSD-95, Dlg, and ZO-1/2,smart00132	MGI:2384850		NM_145978.1	BC024556	Yes	0	0.99621	Yes	0	-0.91412	Yes	0	0.97699	Yes	0	0.9887	Yes	0	-0.9608
Z00000769-1	C3ar1	complement component 3a receptor 1	AZ3B,C3AR,HNFAG09,anaphylatoxin C3a receptor	A_65_P11362,C0141F07-3_rev_PS0-60-0441,Z00769-1,Z311941-1	60	U027831-2	U027831	No	GO:0006935#chemotaxis,GO:0006956#complement activation,GO:0007186#G-protein coupled receptor protein signaling pathway,GO:0016021#integral to membrane,GO:0001584#rhodopsin-like receptor activity,GO:0004872#receptor activity,GO:0004930#G-protein coupled re	No	pfam00001#7tm_1 7 transmembrane receptor (rhodopsin family).,	MGI:1097680	O09047	NM_009779.1	AK054017,AK080984,AK081010,BC003728,U77460	Yes	NS	-0.0075	Yes	NS	-0.15971	Yes	NS	-0.01889	Yes	NS	0.04274	Yes	NS	-0.0721
Z00000770-1	Serpinb6b	serine (or cysteine) proteinase inhibitor, clade B, member 6b	NK13,Spi12,ovalbumin	A_65_P07706,C0141H10-3_rev_PS0-60-0256,Z00770-1,Z311942-1	60	U014708-1	U014708	Yes	GO:0004866#endopeptidase inhibitor activity,GO:0004867#serine-type endopeptidase inhibitor activity,GO:0008233#peptidase activity	No	smart00093#SERPIN SERine Proteinase INhibitors; ,	MGI:894688		NM_011454.1	AK078753,AK084785,BC061050,U96707	Yes	0	1.65407	Yes	0	-1.26763	Yes	0	1.61771	Yes	0	1.65102	Yes	0	-1.5172
Z00000777-1	Scamp3	secretory carrier membrane protein 3	Sc3	A_65_P17029,C0143A01-3_rev_PS0-60-0591,C0170H12-3_rev_PS0-60-0501,Z00777-1,Z00986-1,Z312032-1	60	U003454-4	U003454	No	GO:0006810#transport,GO:0006886#intracellular protein transport,GO:0015031#protein transport,GO:0000139#Golgi membrane,GO:0016021#integral to membrane	No	pfam04144#SCAMP SCAMP family,	MGI:1346346	O35609	NM_011886.1	AF005036,AF295403,BC002021,BZ689952	Yes	NS	0.0219	Yes	NS	-0.02096	Yes	0.0026	0.07684	Yes	NS	0.03546	Yes	NS	-0.1041
Z00000780-1	Cbx8	chromobox homolog 8 (Drosophila Pc class)	Pc3,polycomb 3	A_65_P07402,C0143C10-3_rev_PS0-60-0177,Z00780-1,Z311944-1	60	U033689-1	U033689	Yes	GO:0006333#chromatin assembly or disassembly,GO:0006342#chromatin silencing,GO:0006355#regulation of transcription, DNA-dependent,GO:0016568#chromatin modification,GO:0000785#chromatin,GO:0005634#nucleus,GO:0003682#chromatin binding	Yes	smart00298#CHROMO Chromatin organization modifier domain; ,	MGI:1353589	Q9QXV1	NM_013926.1	AF180370,AK051905,BC014815	Yes	0	0.55899	Yes	0	-0.53493	Yes	0	0.41552	Yes	0	0.51493	Yes	0	-0.5361
Z00000782-1	Ii	Ia-associated invariant chain	CD74,CLIP,DHLAG,HLADG,Ia-GAMMA,HLA-DR-GAMMA	A_65_P07834,C0143D11-3_rev_PS0-60-0338,Z00782-1,Z311945-1	60	U018783-1	U018783	No	GO:0006457#protein folding,GO:0006461#protein complex assembly,GO:0006886#intracellular protein transport,GO:0006952#defense response,GO:0006955#immune response,GO:0016064#humoral defense mechanism (sensu Vertebrata),GO:0019882#antigen presentation,GO:001	No	smart00211#TY Thyroglobulin type I repeats,	MGI:96534	P04441	NM_010545.2	AK002232,AK020607,BC003476,BC061489,X00496	Yes	NS	0.04441	Yes	NS	-0.2251	Yes	NS	0.12419	Yes	NS	0.0559	Yes	NS	-0.1196
Z00000783-1	BC022145	cDNA sequence BC022145	MGC:30290,MGC:37887	A_65_P18206,C0143E02-3_rev_PS0-60-0155,Z00783-1,Z311946-1	60	U013374-7	U013374	No		No	pfam07092#DUF1356 Protein of unknown function (DUF1356),	MGI:2384951		NM_144830.1	BC022145,BC033268	Yes	0	0.52437	Yes	0	-0.56521	Yes	0	0.47876	Yes	0	0.52828	Yes	0	-0.3886
Z00000784-1	Slc25a15	solute carrier family 25 (mitochondrial carrier ornithine transporter), member 15	Ornt1,D630044L02Rik	A_65_P04703,C0143E06-3_rev_PS0-60-0310,Z00784-1,Z311947-1	60	U029634-1	U029634	Yes	GO:0006810#transport,GO:0005739#mitochondrion,GO:0005743#mitochondrial inner membrane,GO:0016020#membrane,GO:0016021#integral to membrane,GO:0019866#inner membrane,GO:0005215#transporter activity,GO:0005488#binding	No	pfam00153#Mito_carr Mitochondrial carrier protein.,	MGI:1342274	Q9WVD5	NM_011017.1,NM_181325.2	AF133914,AK052758,AK081243,BC061143	Yes	NS	-0.05221	Yes	NS	0.01943	Yes	NS	-0.05813	Yes	NS	-0.02473	Yes	NS	0.0489
Z00000785-1	Ppp2r2c	protein phosphatase 2 (formerly 2A), regulatory subunit B (PR 52), gamma isoform	PR52,IMYPNO,IMYPNO1,6330548O06Rik	A_65_P03335,C0143E09-3_rev_PS0-60-0095,Z00785-1,Z311948-1	60	U005517-1	U005517	Yes	GO:0007165#signal transduction,GO:0000159#protein phosphatase type 2A complex,GO:0008601#protein phosphatase type 2A regulator activity	No	cd00200#WD40 WD40 domain, found in a number of eukaryotic proteins that cover a wide variety of functions including adaptor/regulatory modules in signal transduction, pre-mRNA processing and cytoskeleton assembly; typically contains a GH dipeptide 11-24 r	MGI:2442660		NM_172994.2	AK032023,AK049830,AY348866,BC059811	Yes	0	0.77692	Yes	0	-0.81437	Yes	0	0.60912	Yes	0	0.61386	Yes	0	-0.7831
Z00000791-1	2810443J12Rik	CMHD-GT_139A5-3 GTL_R1_Gep-SD5 Mus musculus cDNA clone CMHD-GT_139A5-3 3', mRNA sequence.		A_65_P11984,C0144C05-3_rev_PS0-60-0102,Z00791-1,Z311950-1	60	U022371-1	U022371	Yes	GO:0003735#structural constituent of ribosome	No					AK003340,AK011837,AK012636,AK032370,BC034728,CL631980	Yes	NS	-0.03623	Yes	NS	0.05426	Yes	NS	-0.0447	Yes	NS	-0.02559	Yes	NS	0.0069
Z00000793-1	LOC329416	Mus musculus nitric oxide synthase trafficker (LOC329416), mRNA		A_65_P05781,C0144F05-3_rev_PS0-60-0345,Z00793-1,Z311951-1	60	U001866-1	U001866	Yes		No	smart00326#SH3 Src homology 3 domains; Src homology 3 (SH3) domains bind to target proteins through sequences containing proline and hydrophobic amino acids,			NM_181547.2	AJ564264,AK052926,AY280963,BC069942	Yes	0	1.05932	Yes	0	-0.99099	Yes	0	1.05981	Yes	0	1.0336	Yes	0	-0.9311
Z00000794-1	Gak	cyclin G associated kinase	MGC:31204,D130045N16Rik	A_65_P10154,C0144F06-3_rev_PS0-60-0010,Z00794-1,Z311952-1	60	U026533-9	U026533	No	GO:0006468#protein amino acid phosphorylation,GO:0007049#cell cycle,GO:0005634#nucleus,GO:0005783#endoplasmic reticulum,GO:0004672#protein kinase activity,GO:0004674#protein serine/threonine kinase activity,GO:0005524#ATP binding,GO:0016301#kinase activit	No	smart00219#TyrKc Tyrosine kinase, catalytic domain; Phosphotransferases,#TyrKc Tyrosine kinase, catalytic domain; Phosphotransferases,smart00271#DnaJ DnaJ molecular chaperone homology domain; ,#smart00220#S_TKc Serine/Threonine protein kinases, catalytic	MGI:2442153	Q99KY4	NM_153569.1,XM_132229.5	AK034637,AK051394,BC003958,BC030859,BC060622,BC062975,BC065051,BC065052,BC065109,BZ690356	Yes	0	0.33987	Yes	0	-0.32567	Yes	0	0.30192	Yes	0	0.31445	Yes	0	-0.3155
Z00000798-1	1810008A18Rik	RIKEN cDNA 1810008A18 gene		A_65_P13238,C0144H04-3_rev_PS0-60-0479,Z00798-1,Z311953-1	60	U031958-2	U031958	Yes		No				NM_133998.1	AF391115,AK076516,AK088306,BC022775,BC034216,CL213382,CL215570	Yes	NS	-0.00322	Yes	NS	0.00692	Yes	NS	-0.00314	Yes	NS	-0.01565	Yes	NS	-0.0243
Z00000799-1	Nrk	Nik related kinase	Nesk	A_65_P07784,C0145A03-3_rev_PS0-60-0046,Z00799-1,Z311954-1	60	U043795-1	U043795	Yes	GO:0006468#protein amino acid phosphorylation,GO:0007256#activation of JUNKK,GO:0004672#protein kinase activity,GO:0004674#protein serine/threonine kinase activity,GO:0004713#protein-tyrosine kinase activity,GO:0005083#small GTPase regulatory/interacting	No	smart00220#S_TKc Serine/Threonine protein kinases, catalytic domain; Phosphotransferases,smart00036#CNH Domain found in NIK1-like kinases, mouse citron and yeast ROM1, ROM2; Unpublished observations,	MGI:1351326		NM_013724.1	AB020741,AB035267,AK012873,AK014154,AK041377,BC068311	Yes	0	1.12716	Yes	0	-1.04304	Yes	0	0.83243	Yes	0	0.92074	Yes	0	-0.7849
Z00000801-1	Lzts2	leucine zipper, putative tumor suppressor 2	LAPSER1,MGC:7094,mKIAA1813	A_65_P06290,C0145A11-3_rev_PS0-60-0378,Z00801-1,Z311955-1	60	U019497-5	U019497	No	GO:0006801#superoxide metabolism,GO:0007049#cell cycle,GO:0008151#cell growth and/or maintenance,GO:0045786#negative regulation of cell cycle,GO:0005737#cytoplasm,GO:0016020#membrane,GO:0004785#copper, zinc superoxide dismutase activity,GO:0046872#metal i	No	pfam06818#Fez1 ,	MGI:2385095	Q91YU6	NM_145503.1	AK081367,AK129446,BC014695	Yes	0	0.2333	Yes	0	-0.22631	Yes	0	0.24987	Yes	0	0.26902	Yes	0	-0.3042
Z00000805-1	5730409G15Rik	Mus musculus, Similar to RIKEN cDNA 5730409G15 gene, clone IMAGE:5068816, mRNA.		A_65_P20101,C0145E11-3_rev_PS0-60-0325,Z00805-1,Z311956-1	60	U036762-2	U036762	No	GO:0008168#methyltransferase activity,GO:0016740#transferase activity	No	COG2890#HemK Methylase of polypeptide chain release factors [Translation, ribosomal structure and biogenesis],#COG3897#COG3897 Predicted methyltransferase [General function prediction only],			XM_155974.4,XM_358756.1	AK017533,BC039631,BC051078	Yes	0	0.29471	Yes	0	-0.31529	Yes	0	0.23077	Yes	0	0.22331	Yes	0	-0.374
Z00000806-1	E2f4	E2F transcription factor 4	2010111M04Rik	A_65_P13523,C0145F06-3_rev_PS0-60-0374,Z00806-1,Z311957-1	60	U046903-1	U046903	Yes	GO:0000074#regulation of cell cycle,GO:0006350#transcription,GO:0006355#regulation of transcription, DNA-dependent,GO:0006884#regulation of cell volume,GO:0007049#cell cycle,GO:0008015#circulation,GO:0008361#regulation of cell size,GO:0009887#organogenesi	Yes	pfam02319#E2F_TDP Transcription factor E2F/dimerisation partner (TDP),	MGI:103012		NM_148952.1	AK008398,BC023859,BC026649,BC027030,BC027048	Yes	NS	-0.04218	Yes	NS	0.05982	Yes	0.033	-0.05773	Yes	NS	-0.01456	Yes	NS	-0.0012
Z00000807-1	Ldlr	low density lipoprotein receptor		A_65_P12568,C0145G02-3_rev_PS0-60-0055,Z00807-1,Z311958-1	60	U010151-4	U010151	No	GO:0006869#lipid transport,GO:0006897#endocytosis,GO:0008203#cholesterol metabolism,GO:0042632#cholesterol homeostasis,GO:0005615#extracellular space,GO:0005768#endosome,GO:0005905#coated pit,GO:0016020#membrane,GO:0016021#integral to membrane,GO:0004872#	No	smart00192#LDLa Low-density lipoprotein receptor domain class A; Cysteine-rich repeat in the low-density lipoprotein (LDL) receptor that plays a central role in mammalian cholesterol metabolism,#LDLa Low-density lipoprotein receptor domain class A; Cystei			NM_010700.1	AF425607,AK018697,AK037670,AK076243,BC019207,BC053041,BZ689949,CL211390,CL212294,CL302295,CL302303,X64414,Z19521	Yes	0	0.65158	Yes	0	-0.59594	Yes	0	0.6465	Yes	0	0.66939	Yes	0	-0.6323
Z00000811-1				A_65_P17876,C0146F08-3_rev_PS0-60-0110,Z00811-1,Z311959-1	60	U208472-1	U208472	Yes		No						Yes	0	0.71134	Yes	0	-0.74419	Yes	0	0.63938	Yes	0	0.63975	Yes	0	-0.5839
Z00000813-1	Gm366	Mus musculus cDNA clone MGC:60754 IMAGE:30053634, complete cds.	LOC245441	A_65_P12905,C0147A07-3_rev_PS0-60-0547,C0172B02-3_rev_PS0-60-0518,Z00813-1,Z00996-1,Z312035-1	60	U043762-1	U043762	Yes		No		MGI:2685212		XM_141791.3	BC052689	Yes	0	1.55572	Yes	0	-1.2515	Yes	0	1.65719	Yes	0	1.05288	Yes	0	-1.196
Z00000815-1	Ttc7	tetratricopeptide repeat domain 7	1110035E02Rik	A_65_P17859,C0147C09-3_rev_PS0-60-0476,Z00815-1,Z311960-1	60	U018321-4	U018321	No		No	cd00189#TPR Tetratricopeptide repeat domain; typically contains 34 amino acids [WLF]-X(2)-[LIM]-[GAS]-X(2)-[YLF]-X(8)-[ASE]-X(3)-[FYL]-X(2)-[ASL]-X(4)-[PKE] is the consensus sequence; found in a variety of organisms including bacteria, cyanobacteria, yeas	MGI:1920999	Q8BGB2	NM_028639.1	AK004107,AK040578,AK040610,AK050263,AK080284,BC023773,BC024549,BC025613,BC042512,BC049254,BC057906	Yes	0	0.27435	Yes	0	-0.28528	Yes	0	0.27914	Yes	0.0007	0.41225	Yes	0	-0.2503
Z00000822-1	B230312A22Rik,Stoml2,Mkiaa1539	Mus musculus, Similar to hypothetical protein FLJ11560, clone IMAGE:4912122, mRNA.	0610038F01Rik	A_65_P07946,C0147G12-3_rev_PS0-60-0387,Z00822-1,Z311961-1	60	U024983-9	U024983	No	GO:0005739#mitochondrion,GO:0016021#integral to membrane	No	smart00244#PHB prohibitin homologues; prohibitin homologues ,	MGI:1913842		NM_023231.2,NM_172691.1	AF323178,AK002793,AK016250,AK043958,AK045811,AK083914,AK173197,BC003425,BC022749,BC044832,BC046771,BC054736,BC069941,BC071191	Yes	NS	0.00208	Yes	NS	-0.00769	Yes	NS	-0.0118	Yes	NS	0.00049	Yes	NS	0.0171
Z00000824-1	Slc23a2	solute carrier family 23 (nucleobase transporters), member 2	NBTL1,SVCT2,YSPL2,Slc23a1,mKIAA0238	A_65_P04806,C0147H10-3_rev_PS0-60-0178,Z00824-1,Z311962-1	60	U023388-1	U023388	Yes	GO:0006810#transport,GO:0006814#sodium ion transport,GO:0019852#L-ascorbic acid metabolism,GO:0016020#membrane,GO:0016021#integral to membrane,GO:0005215#transporter activity,GO:0008520#L-ascorbate:sodium symporter activity,GO:0015293#symporter activity	No	pfam00860#Xan_ur_permease Permease family,	MGI:1859682	Q9EPR4	NM_018824.2	AB038145,AK087175,AY004874,BC050823,BZ690723	Yes	0	0.25963	Yes	0	-0.25083	Yes	0	0.20045	Yes	0	0.13294	Yes	0.0049	-0.1556
Z00000825-1	Mbd2	methyl-CpG binding domain protein 2	MBD2a	A_51_P120798,A_65_P11787,C0148B03-3_rev_PS0-60-0150,Z00825-1,Z311963-1	60	U018874-3	U018874	No	GO:0006306#DNA methylation,GO:0006355#regulation of transcription, DNA-dependent,GO:0000785#chromatin,GO:0000792#heterochromatin,GO:0005634#nucleus,GO:0003677#DNA binding,GO:0003700#transcription factor activity	Yes	smart00391#MBD Methyl-CpG binding domain; Methyl-CpG binding domain, also known as the TAM (TTF-IIP5, ARBP, MeCP1) domain ,	MGI:1333813	Q9Z2E1	NM_010773.1	AF072243,AF072245,AK082825,BC026698,BC046607,BC057289,BC058864	Yes	0	0.41469	Yes	0	-0.37278	Yes	0	0.34715	Yes	0	0.3575	Yes	0	-0.3984
Z00000830-1	Snai1	snail homolog 1 (Drosophila)	Sna	A_65_P02695,C0148E10-3_rev_PS0-60-0333,Z00830-1,Z311965-1	60	U002851-1	U002851	Yes	GO:0007275#development,GO:0009887#organogenesis,GO:0005634#nucleus,GO:0003676#nucleic acid binding,GO:0003677#DNA binding,GO:0008270#zinc ion binding	Yes		MGI:98330	Q02085	NM_011427.2	BC034857,M95604,X67253	Yes	0	0.43282	Yes	0	-0.43418	Yes	0	0.39148	Yes	0	0.35179	Yes	0	-0.2915
Z00000831-1	2610030H06Rik			A_65_P04029,C0148F10-3_rev_PS0-60-0202,Z00831-1,Z311966-1	60	U019920-3	U019920	No		No				XM_110750.3,XM_135881.3	AK008848,AK011632,AK045401,AK049296,AK049488,BC028317	Yes	NS	-0.08771	Yes	NS	-0.00414	Yes	NS	-0.11066	Yes	NS	-0.09465	Yes	NS	0.0235
Z00000839-1				A_65_P05583,C0149E04-3_rev_PS0-60-0482,Z00839-1,Z311969-1						No						Yes	0	-0.21173	Yes	0	0.20059	Yes	0	-0.1742	Yes	0	-0.16998	Yes	NS	0.1076
Z00000841-1	Crkl	v-crk sarcoma virus CT10 oncogene homolog (avian)-like	Crkol,1110025F07Rik	A_65_P12700,C0149F11-3_rev_PS0-60-0081,Z00841-1,Z311971-1	60	U016872-1	U016872	Yes	GO:0000074#regulation of cell cycle,GO:0007242#intracellular signaling cascade,GO:0008151#cell growth and/or maintenance,GO:0009887#organogenesis,GO:0005622#intracellular,GO:0005515#protein binding	No	smart00252#SH2 Src homology 2 domains; Src homology 2 domains bind phosphotyrosine-containing polypeptides via 2 surface pockets,smart00326#SH3 Src homology 3 domains; Src homology 3 (SH3) domains bind to target proteins through sequences containing proli	MGI:104686	P47941	NM_007764.2	AK003911,AK048641,AK052315,AK087977,X90648	Yes	NS	-0.09155	Yes	NS	0.06898	Yes	0.0002	-0.17381	Yes	0	-0.1247	Yes	NS	0.0639
Z00000844-1	BC026744	cDNA sequence BC026744	2300007F24Rik	A_65_P19874,C0151A03-3_rev_PS0-60-0375,Z00844-1,Z311973-1	60	U026724-1	U026724	Yes		No	pfam07200#Mod_r Modifier of rudimentary (Mod(r)) protein,	MGI:1916724		NM_177876.2	AK082658,BC026744	Yes	NS	-0.00385	Yes	NS	0.01043	Yes	NS	-0.03145	Yes	NS	-0.01152	Yes	NS	-0.0338
Z00000852-1	Wdr12	WD repeat domain 12	Ytm1,Ytm1p,4933402C23Rik	A_65_P17382,C0151G05-3_rev_PS0-60-0111,Z00852-1,Z311976-1	60	U047615-1	U047615	Yes	GO:0007219#Notch signaling pathway,GO:0005634#nucleus	No	smart00320#WD40 WD40 repeats; Note that these repeats are permuted with respect to the structural repeats (blades) of the beta propeller domain,	MGI:1927241	Q9JJA4	XM_124858.2	AF239765,AY059431,AY059432	Yes	NS	-0.06157	Yes	NS	0.0445	Yes	NS	-0.03617	Yes	NS	-0.0364	Yes	NS	0.0578
Z00000864-1	2210021J22Rik	RIKEN cDNA 2210021J22 gene		A_65_P17454,C0153B04-3_rev_PS0-60-0457,Z00864-1,Z311978-1	60	U041186-3	U041186	No		No				NM_197998.1	AK008763,BC025858	Yes	0.0339	0.37617	Yes	0	-0.20434	Yes	0	0.23694	Yes	0	0.23924	Yes	0	-0.2787
Z00000867-1	Ube2j1	ubiquitin-conjugating enzyme E2, J1	Ncube,Ubc6p,0710008M05Rik,1110030I22Rik	A_65_P16615,C0153D05-3_rev_PS0-60-0318,Z00867-1,Z311979-1	60	U004170-2	U004170	No	GO:0006464#protein modification,GO:0006512#ubiquitin cycle,GO:0005783#endoplasmic reticulum,GO:0016021#integral to membrane,GO:0004840#ubiquitin conjugating enzyme activity,GO:0016874#ligase activity	No	smart00212#UBCc Ubiquitin-conjugating enzyme E2, catalytic domain homologues; Proteins destined for proteasome-mediated degradation may be ubiquitinated,	MGI:1926245	Q9JJZ4	NM_019586.2	AJ245899,AK003050,AK003982,AK031669,BC024623	Yes	NS	0.10469	Yes	NS	-0.02251	Yes	NS	0.00512	Yes	NS	-0.02367	Yes	NS	-0.0073
Z00000873-1	Pus1	pseudouridine synthase 1	MPUS1,mPus1p	A_65_P20769,C0154B08-3_rev_PS0-60-0431,Z00873-1,Z311980-1	60	U026566-2	U026566	No	GO:0008033#tRNA processing,GO:0045944#positive regulation of transcription from Pol II promoter,GO:0005634#nucleus,GO:0005667#transcription factor complex,GO:0005730#nucleolus,GO:0003677#DNA binding,GO:0004730#pseudouridylate synthase activity,GO:0005515#	Yes	COG0101#TruA Pseudouridylate synthase [Translation, ribosomal structure and biogenesis],#pfam01416#PseudoU_synth_1 tRNA pseudouridine synthase,	MGI:1929237	Q9WU56	NM_019700.2	AB041563,AF116237,AK089258,BC021446,BC034359,CL214899	Yes	NS	0.08566	Yes	0.0079	-0.09761	Yes	0.0034	0.07985	Yes	0	0.09477	Yes	0.0043	-0.1582
Z00000879-1	Stk11ip	serine/threonine kinase 11 interacting protein	LIP1,LKB1IP,1200014D22Rik	A_65_P20469,C0154E06-3_rev_PS0-60-0041,Z00879-1,Z311982-1	60	U000477-5	U000477	No	GO:0016301#kinase activity	No		MGI:1918978		NM_027886.2	AK004757,BC035530,BC042403,BC061635	Yes	NS	0.03801	Yes	NS	-0.05003	Yes	NS	0.01415	Yes	NS	0.03258	Yes	NS	-0.0513
Z00000880-1	Prkcabp	protein kinase C, alpha binding protein	Pick1	A_65_P10705,C0154E10-3_rev_PS0-60-0519,Z00880-1,Z311983-1	60	U016423-5	U016423	No	GO:0005515#protein binding,GO:0016301#kinase activity	No	pfam06456#Arfaptin Arfaptin-like domain,#smart00228#PDZ Domain present in PSD-95, Dlg, and ZO-1/2,#PDZ Domain present in PSD-95, Dlg, and ZO-1/2,smart00276#GLECT Galectin; Galectin - galactose-binding lectin ,	MGI:894645	Q62083	NM_008837.1	AK050224,AK090155,BC030363,BC030880,BC030912,BC040824,BC048788,Z46720	Yes	0.0001	-0.1878	Yes	0	0.15678	Yes	0	-0.12768	Yes	0	-0.13595	Yes	NS	0.0728
Z00000882-1	B230217C12Rik	RIKEN cDNA B230217C12 gene		A_65_P09433,C0155D09-3_rev_PS0-60-0011,Z00882-1,Z311984-1	60	U013281-3	U013281	No		No					AK018341,AK031146,AK035650,AK042827,AK080808,AK081899,AK082773	Yes	NS	-0.07455	Yes	NS	0.04626	Yes	0.0019	-0.0961	Yes	0.0015	-0.08389	Yes	NS	-0.0133
Z00000885-1	Calm3	calmodulin 3	CaMA	A_65_P08590,C0155F06-3_rev_PS0-60-0441,Z00885-1,Z311985-1	60	U028195-1	U028195	Yes	GO:0007049#cell cycle,GO:0007186#G-protein coupled receptor protein signaling pathway,GO:0005737#cytoplasm,GO:0005886#plasma membrane,GO:0005509#calcium ion binding,GO:0005515#protein binding	No		MGI:103249	P62204	NM_007590.2	AF233282,AK049104,AK083996,BC050926,CL213233,M19380	Yes	0.0118	-0.25235	Yes	0.0002	0.21401	Yes	0	-0.26951	Yes	0	-0.27199	Yes	NS	0.1733
Z00000892-1	S100a13	S100 calcium binding protein A13		A_51_P269852,A_65_P19298,C0156G07-3_rev_PS0-60-0310,Z00892-1,Z311987-1	60	U003496-1	U003496	Yes	GO:0005509#calcium ion binding	No	pfam01023#S_100 S-100/ICaBP type calcium binding domain,			NM_009113.2	AK002755,AK008895,BC005687,CL631881,CL631923,CL631995,X99921	Yes	0	0.7004	Yes	0	-0.67291	Yes	0	0.66235	Yes	0	0.69782	Yes	0	-0.6944
Z00000895-1	Morf4l1	mortality factor 4 like 1	MRG15,Tex189,TEG-189,MORFRG15	A_65_P19727,C0157A11-3_rev_PS0-60-0234,Z00895-1,Z311991-1	60	U065124-2	U065124	No	GO:0001558#regulation of cell growth,GO:0006338#chromatin remodeling,GO:0005634#nucleus,GO:0016585#chromatin remodeling complex,GO:0005554#molecular_function unknown	Yes	pfam05712#MRG ,#smart00298#CHROMO Chromatin organization modifier domain; ,	MGI:1096551	P60762	NM_024431.1	AB042241,AF319620,AF319621,AK010528,AK011249,AK011441,AK079115,BC003894,BC017619,BZ690448,CL213972,CL213982,CL213992,CL214516,CL214748,CL214878,CL215095,CL302837,CL639428,CL639484,CL639491,CL639603	Yes	NS	-0.04491	Yes	NS	0.02752	Yes	0	-0.11554	Yes	0	-0.1106	Yes	NS	0.0557
Z00000896-1	Psmc5	protease (prosome, macropain) 26S subunit, ATPase 5	mSUG1	A_65_P09980,C0157C08-3_rev_PS0-60-0455,Z00896-1,Z311992-1	60	U013468-4	U013468	No	GO:0006366#transcription from Pol II promoter,GO:0016481#negative regulation of transcription,GO:0030163#protein catabolism,GO:0000502#proteasome complex (sensu Eukaryota),GO:0005634#nucleus,GO:0005675#transcription factor TFIIH complex,GO:0005737#cytopla	Yes	smart00382#AAA ATPases associated with a variety of cellular activities; AAA - ATPases associated with a variety of cellular activities,	MGI:105047	P62196	NM_008950.1	AK010505,AK012294,BC004052,BC030840,Z54219	Yes	0.005	-0.14803	Yes	0.0021	0.10553	Yes	0.0003	-0.11331	Yes	0	-0.13072	Yes	NS	0.1063
Z00000897-1	Fmr1nb	fragile X mental retardation 1 neighbor	NYSAR35,NY-SAR-35,3830422N12Rik	A_65_P17645,C0157D02-3_rev_PS0-60-0222,Z00897-1,Z311993-1	60	U019902-1	U019902	Yes		No		MGI:2672032		NM_174993.1	AK076190,AY214130	Yes	0	1.33927	Yes	0	-1.06631	Yes	0	1.07337	Yes	0	1.03858	Yes	0	-1.0868
Z00000906-1	Iqgap1	IQ motif containing GTPase activating protein 1	mKIAA0051,D7Ertd237e,D7Ertd257e	A_65_P17622,C0158G08-3_rev_PS0-60-0217,Z00906-1,Z311995-1	60	U028769-2	U028769	Yes	GO:0007264#small GTPase mediated signal transduction,GO:0005737#cytoplasm,GO:0005099#Ras GTPase activator activity,GO:0005516#calmodulin binding	No	smart00033#CH Calponin homology domain; Actin binding domains present in duplicate at the N-termini of spectrin-like proteins (including dystrophin, alpha-actinin),#CH Calponin homology domain; Actin binding domains present in duplicate at the N-termini o	MGI:1352757	Q9JKF1	NM_016721.1	AF240630,AK016896,AK029434,AK029631,AK033829,AK077354,AK129044,BC022105,BC037685,BC046385	Yes	0	0.75133	Yes	0	-0.68757	Yes	0	0.5404	Yes	0	0.55762	Yes	0	-0.6457
Z00000910-1	Stxbp5	syntaxin binding protein 5 (tomosyn)	LGL3,mKIAA1006,0710001E20Rik,4930565N16Rik	A_65_P07494,C0159A10-3_rev_PS0-60-0185,Z00910-1,Z311997-1	60	U043865-3	U043865	No	GO:0006887#exocytosis,GO:0005892#nicotinic acetylcholine-gated receptor-channel complex,GO:0005515#protein binding,GO:0017075#syntaxin-1 binding,GO:0019905#syntaxin binding	No	cd00200#WD40 WD40 domain, found in a number of eukaryotic proteins that cover a wide variety of functions including adaptor/regulatory modules in signal transduction, pre-mRNA processing and cytoskeleton assembly; typically contains a GH dipeptide 11-24 r	MGI:1926058		XM_125517.4	AF516607,AF516608,AK002951,AK019788,AK029982,AK122417,BC038042	Yes	0.0252	0.12277	Yes	0.0013	-0.12554	Yes	0.0003	0.09926	Yes	0.0013	0.0805	Yes	NS	-0.0935
Z00000912-1	Pqbp1	polyglutamine binding protein 1	Sfc2	A_65_P19326,C0159C03-3_rev_PS0-60-0505,Z00912-1,Z311998-1	60	U039233-3	U039233	Yes	GO:0000004#biological_process unknown,GO:0008372#cellular_component unknown,GO:0005554#molecular_function unknown	No		MGI:1859638		NM_019478.2	AJ250406,AK077652,BC009657,BC051673	Yes	0	-0.21676	Yes	0	0.24304	Yes	0	-0.22859	Yes	0	-0.15448	Yes	0.0107	0.1408
Z00000913-1	4932417H02Rik	RIKEN cDNA 4932417H02 gene	mKIAA1303	A_65_P02468,C0159C09-3_rev_PS0-60-0341,Z00913-1,Z311999-1	60	U043252-8	U043252	No		No	cd00200#WD40 WD40 domain, found in a number of eukaryotic proteins that cover a wide variety of functions including adaptor/regulatory modules in signal transduction, pre-mRNA processing and cytoskeleton assembly; typically contains a GH dipeptide 11-24 r	MGI:1921620	Q8K4Q0	NM_028898.1	AB082952,AK016530,AK029341,AK034306,AK034557,AK040288,AK087217,AK129326,BC023733,BC059877,BC060140,BZ690277	Yes	NS	-0.01881	Yes	NS	0.03712	Yes	NS	-0.05352	Yes	NS	-0.04141	Yes	NS	-0.0028
Z00000918-1	Arrdc2		4632416I05Rik	A_65_P19657,C0160D05-3_rev_PS0-60-0038,Z00918-1,Z312001-1	60	U029932-3	U029932	Yes	GO:0000004#biological_process unknown,GO:0008372#cellular_component unknown,GO:0005554#molecular_function unknown	No	pfam00339#Arrestin_N Arrestin (or S-antigen), N-terminal domain,pfam02752#Arrestin_C Arrestin (or S-antigen), C-terminal domain,	MGI:1918057		XM_134227.3	AK014582,AK046754,BC036384,BC043313,BC043469,BC054826	Yes	NS	0.06927	Yes	NS	-0.0486	Yes	NS	-0.02741	Yes	NS	-0.05586	Yes	NS	0.0256
Z00000919-1	Yes	Yamaguchi sarcoma viral (v-yes) oncogene homolog		A_65_P19118,C0160D09-3_rev_PS0-60-0047,Z00919-1,Z312002-1	60	U005462-3	U005462	No	GO:0000074#regulation of cell cycle,GO:0006468#protein amino acid phosphorylation,GO:0007242#intracellular signaling cascade,GO:0008151#cell growth and/or maintenance,GO:0015758#glucose transport,GO:0005622#intracellular,GO:0004672#protein kinase activity	No	smart00326#SH3 Src homology 3 domains; Src homology 3 (SH3) domains bind to target proteins through sequences containing proline and hydrophobic amino acids,smart00252#SH2 Src homology 2 domains; Src homology 2 domains bind phosphotyrosine-containing poly			NM_009535.1	AK035612,AK051466,AK052478,AK053141,BC010594,L25762,X67677	Yes	0	0.24374	Yes	0	-0.20936	Yes	0	0.11774	Yes	0	0.1216	Yes	NS	-0.1203
Z00000922-1	Timm10	translocase of inner mitochondrial membrane 10 homolog (yeast)	Tim10a	A_65_P03188,C0161A03-3_rev_PS0-60-0221,Z00922-1,Z312003-1	60	U014050-6	U014050	No	GO:0005739#mitochondrion	No	pfam02953#zf-Tim10_DDP Tim10/DDP family zinc finger,	MGI:1353436		NM_013896.2,XM_147674.1	AF150101,AK012712,AK018764,BC024370,CL302891	Yes	NS	0.0331	Yes	NS	0.01355	Yes	NS	-0.0361	Yes	NS	-0.03887	Yes	NS	0.0277
Z00000926-1	B430110G05Rik	RIKEN cDNA B430110G05 gene		A_65_P06974,C0161D01-3_rev_PS0-60-0172,Z00926-1,Z312006-1	60	U024252-4	U024252	No	GO:0006810#transport,GO:0005743#mitochondrial inner membrane,GO:0016021#integral to membrane,GO:0005488#binding	No	pfam00153#Mito_carr Mitochondrial carrier protein.,			NM_178696.2	AK032960,AK044648,AK046586,AK079532,AK083273,AK083470,BC012234,BC052771	Yes	NS	0.12205	Yes	NS	-0.09402	Yes	NS	0.01576	Yes	NS	0.17151	Yes	NS	0.0445
Z00000928-1	BC010311	cDNA sequence BC010311	MGC:11786,C230027H09Rik	A_65_P11669,C0161F01-3_rev_PS0-60-0357,Z00928-1,Z312007-1	60	U024865-2	U024865	No		No	COG2072#TrkA Predicted flavoprotein involved in K+ transport [Inorganic ion transport and metabolism],	MGI:2384798		NM_145950.2	AK048731,BC010311	Yes	0.0054	-0.14354	Yes	NS	0.08523	Yes	0	-0.1829	Yes	0	-0.16399	Yes	0.017	0.1698
Z00000934-1	2210018M11Rik	Mus musculus RIKEN cDNA 2210018M11 gene (2210018M11Rik), mRNA	2310016L09Rik	A_65_P06736,C0162D01-3_rev_PS0-60-0419,Z00934-1,Z312010-1	60	U028887-5	U028887	No	GO:0006281#DNA repair,GO:0006355#regulation of transcription, DNA-dependent,GO:0016568#chromatin modification,GO:0005634#nucleus	Yes	pfam03735#ENT ENT domain,	MGI:1924203	Q8BMB0	NM_172280.1,XM_356003.1	AK008751,AK009395,AK032985,AK046354,BC020109,BC023871,BC039956	Yes	0.016	-0.17316	Yes	NS	0.15307	Yes	0	-0.30484	Yes	0	-0.22604	Yes	0	0.3049
Z00000936-1	6820424L24Rik			A_51_P357203,A_65_P12024,C0162F11-3_rev_PS0-60-0408,Z00936-1,Z312011-1	60	U026140-1	U026140	Yes		No					AK078507,AK173245,BC019438	Yes	0	-0.43176	Yes	0	0.45559	Yes	0	-0.46124	Yes	0	-0.4764	Yes	0	0.5119
Z00000937-1				A_65_P20318,C0162G04-3_rev_PS0-60-0496,Z00937-1,Z312012-1	60	U234685-1	U234685	Yes		No						Yes	NS	0.05037	Yes	NS	-0.04214	Yes	0.006	0.0645	Yes	0.0133	0.05565	Yes	NS	-0.0813
Z00000949-1	BQ952480	expressed sequence BQ952480		A_65_P08728,C0165B12-3_rev_PS0-60-0408,Z00949-1,Z312013-1	60	U006891-1	U006891	Yes		No					AK078889	Yes	0.0003	0.23697	Yes	0	-0.16508	Yes	0	0.16103	Yes	0	0.18822	Yes	0	-0.2771
Z00000950-1	5730494N06Rik	RIKEN cDNA 5730494N06 gene		A_65_P04548,C0165D10-3_rev_PS0-60-0058,C0910E07-3_rev_PS0-60-0092,Z00950-1,Z03994-1,Z312965-1	60	U069030-1	U069030	No		No	pfam05915#DUF872 Eukaryotic protein of unknown function (DUF872),			NM_027478.1	AK017729	Yes	NS	0.03117	Yes	NS	-0.03972	Yes	NS	0.02416	Yes	NS	0.04461	Yes	NS	-0.0486
Z00000952-1	Hpcal1	hippocalcin-like 1	Nvp3,Vnsl3,VILIP3,visinin like 3,neural visinin-like 3	A_65_P11458,C0165H09-3_rev_PS0-60-0454,Z00952-1,Z312014-1	59	U013796-1	U013796	No	GO:0005509#calcium ion binding	No	cd00051#EFh EF-hand, calcium binding motif; A diverse superfamily of calcium sensors and calcium signal modulators; most examples in this alignment model have 2 active canonical EF hands,#smart00054#EFh EF-hand, calcium binding motif; EF-hands are calcium	MGI:1855689	P62748	NM_016677.1,NM_028362.1,XM_143006.1,XM_195324.1,XM_356622.1,XM_356622.1,XM_358132.1	AF085192,AK002849,AK010549,BC001997,BC063063	Yes	0.0381	0.15653	Yes	0.04	-0.11679	Yes	0.0177	0.08317	Yes	0.0494	0.07542	Yes	NS	-0.2223
Z00000953-1	Car2	carbonic anhydrase 2	CAII,CA II,Car-2,Ltw-5,Lvtw-5	A_65_P16100,C0166A10-3_rev_PS0-60-0492,Z00953-1,Z312015-1	60	U003042-2	U003042	Yes	GO:0006730#one-carbon compound metabolism,GO:0004089#carbonate dehydratase activity,GO:0008270#zinc ion binding,GO:0016829#lyase activity	Yes	pfam00194#Carb_anhydrase Eukaryotic-type carbonic anhydrase.,	MGI:88269	P00920	NM_009801.3	AK002333,AK002498,BC044806,BC055291,K00811,M25944,U37705,U37706	Yes	0	0.53165	Yes	0	-0.81123	Yes	0	0.50598	Yes	0	0.4306	Yes	0	-0.6152
Z00000956-1	Slc38a3	solute carrier family 38, member 3	D9Ucla2,Slc38-3,0610012J02Rik	A_65_P05661,C0166D06-3_rev_PS0-60-0194,Z00956-1,Z312016-1	60	U031320-9	U031320	No	GO:0006810#transport,GO:0006811#ion transport,GO:0006814#sodium ion transport,GO:0006865#amino acid transport,GO:0006868#L-glutamine transport,GO:0015817#L-histidine transport,GO:0005887#integral to plasma membrane,GO:0016020#membrane,GO:0016021#integral	No	pfam01490#Aa_trans Transmembrane amino acid transporter protein,	MGI:1923507	Q9DCP2	NM_023805.2	AF159856,AK002607,AK035155,BC010678,BC054846,BC055339	Yes	0.0442	0.11087	Yes	0.0168	-0.13178	Yes	NS	0.05526	Yes	0.002	0.08275	Yes	NS	-0.0224
Z00000959-1	2210016L21Rik	RIKEN cDNA 2210016L21 gene		A_65_P05608,C0166H11-3_rev_PS0-60-0498,Z00959-1,Z312017-1	60	U006040-2	U006040	No		No				NM_028211.1	AK008740,BC031162,CL215556	Yes	0.0014	-0.21938	Yes	0	0.26064	Yes	0	-0.38961	Yes	0	-0.30917	Yes	0	0.3012
Z00000966-1	Abhd5	abhydrolase domain containing 5	CDS,IECN5,NCIE2,CGI-58,1300003D03Rik,2010002J10Rik	A_65_P13587,C0167D09-3_rev_PS0-60-0002,Z00966-1,Z312021-1	60	U011178-6	U011178	No	GO:0006629#lipid metabolism,GO:0005811#lipid particle,GO:0005829#cytosol,GO:0005515#protein binding,GO:0016787#hydrolase activity	No	COG0596#MhpC Predicted hydrolases or acyltransferases (alpha/beta hydrolase superfamily) [General function prediction only],#pfam00561#Abhydrolase_1 alpha/beta hydrolase fold,	MGI:1914719		NM_026179.1	AK004873,AK007421,AK019488,AK028453,AK050377,BC006683,BC037063	Yes	0	0.90721	Yes	0	-0.87324	Yes	0	0.89059	Yes	0	0.87411	Yes	0	-0.6447
Z00000967-1	Dock5	dedicator of cytokinesis 5	MGC:28003	A_65_P05145,C0168B06-3_rev_PS0-60-0542,Z00967-1,Z312022-1	60	U035717-1	U035717	Yes		No	pfam06920#Ded_cyto Dedicator of cytokinesis,	MGI:2652871			AK004325,AK045555,BC016533,BC050992	Yes	0	0.91494	Yes	0	-0.85451	Yes	0	0.84493	Yes	0	0.78575	Yes	0	-0.9009
Z00000969-1	Comt	catechol-O-methyltransferase	D16Wsu103e,D330014B15Rik	A_65_P08880,C0168D06-3_rev_PS0-60-0038,Z00969-1,Z312023-1	60	U036861-3	U036861	Yes	GO:0006584#catecholamine metabolism,GO:0042135#neurotransmitter catabolism,GO:0042420#dopamine catabolism,GO:0005615#extracellular space,GO:0016021#integral to membrane,GO:0000287#magnesium ion binding,GO:0008168#methyltransferase activity,GO:0008171#O-me	No	pfam01596#Methyltransf_3 O-methyltransferase,	MGI:88470	O88587	NM_007744.1,XM_147265.1	AF076156,BC010402	Yes	NS	0.08529	Yes	0.005	-0.14784	Yes	NS	-0.02809	Yes	NS	0.00144	Yes	NS	-0.0705
Z00000974-1	Serpinb9	serine (or cysteine) proteinase inhibitor, clade B, member 9	PI9,CAP3,Spi6,CAP-3,ovalbumin	A_65_P02143,C0170A02-3_rev_PS0-60-0433,Z00974-1,Z312025-1	60	U043324-1	U043324	Yes	GO:0004866#endopeptidase inhibitor activity,GO:0004867#serine-type endopeptidase inhibitor activity,GO:0008233#peptidase activity	No	smart00093#SERPIN SERine Proteinase INhibitors; ,	MGI:106603		NM_009256.2	AK035624,AK087785,BC029900,U96700	Yes	0	0.83858	Yes	0	-0.91644	Yes	0	0.66318	Yes	0	0.49562	Yes	0	-0.9425
Z00000975-1	Hif1a	hypoxia inducible factor 1, alpha subunit	MOP1,HIF-1alpha	A_65_P04539,C0170D01-3_rev_PS0-60-0125,Z00975-1,Z312026-1	60	U014085-2	U014085	No	GO:0001525#angiogenesis,GO:0001666#response to hypoxia,GO:0006355#regulation of transcription, DNA-dependent,GO:0007165#signal transduction,GO:0030154#cell differentiation,GO:0005634#nucleus,GO:0009434#flagellum (sensu Eukaryota),GO:0003677#DNA binding,GO	Yes	smart00091#PAS PAS domain; PAS motifs appear in archaea, eubacteria and eukarya,	MGI:106918	Q61221	NM_010431.1	AF003695,AK008499,AK017853,AK033471,AK034087,AK038108,AK076395,BC026139,X95002,X95580	Yes	0	0.24011	Yes	0	-0.20106	Yes	0	0.16399	Yes	0	0.14169	Yes	0.0003	-0.1897
Z00000976-1	Psmb4	proteasome (prosome, macropain) subunit, beta type 4		A_65_P08790,C0170D11-3_rev_PS0-60-0310,Z00976-1,Z312027-1	60	U024344-2	U024344	No	GO:0006511#ubiquitin-dependent protein catabolism,GO:0000502#proteasome complex (sensu Eukaryota),GO:0005634#nucleus,GO:0005829#cytosol,GO:0005839#proteasome core complex (sensu Eukaryota),GO:0004175#endopeptidase activity,GO:0008233#peptidase activity,GO	No	pfam00227#Proteasome Proteasome A-type and B-type.,			NM_008945.1	AK077448,BC008241,M74556,U65636	Yes	NS	0.02219	Yes	NS	-0.06704	Yes	NS	0.02577	Yes	NS	0.03144	Yes	NS	-0.0064
Z00000979-1	4933427L07Rik	RIKEN cDNA 4933427L07 gene	1810041M12Rik,C030019K18Rik	A_65_P14865,C0170E07-3_rev_PS0-60-0492,Z00979-1,Z312028-1	60	U018901-9	U018901	No	GO:0000004#biological_process unknown,GO:0008372#cellular_component unknown,GO:0005554#molecular_function unknown	No		MGI:1918480		NM_027727.1	AK007748,AK016957,AK049909,AK080149,AK081242,BC018220,BC038276,BZ690858,CL610408,CL631672,CL631900	Yes	NS	-0.0375	Yes	NS	0.00259	Yes	NS	0.00981	Yes	0.0265	0.05784	Yes	NS	-0.0415
Z00000980-1	Arhgap21	Rho GTPase activating protein 21	ARHGAP10,5530401C11Rik	A_65_P08917,C0170E09-3_rev_PS0-60-0201,Z00980-1,Z312029-1	60	U022341-3	U022341	No	GO:0000004#biological_process unknown,GO:0008372#cellular_component unknown,GO:0005554#molecular_function unknown	No	smart00228#PDZ Domain present in PSD-95, Dlg, and ZO-1/2,smart00233#PH Pleckstrin homology domain,smart00324#RhoGAP GTPase-activator protein for Rho-like GTPases; GTPase activator proteins towards Rho/Rac/Cdc42-like small GTPases,#smart00324	MGI:1918685		XM_130033.5	AK017433,BC030480,BC043038,BC049917,BC058126,BC076629	Yes	NS	0.02978	Yes	NS	-0.01571	Yes	NS	-0.03693	Yes	NS	-0.03176	Yes	NS	-0.0263
Z00000981-1	Klf16	Kruppel-like factor 16	DRRF,BTEB4	A_51_P215095,A_65_P04757,C0170F01-3_rev_PS0-60-0397,Z00981-1,Z312030-1	59	U032016-1	U032016	Yes	GO:0006355#regulation of transcription, DNA-dependent,GO:0006357#regulation of transcription from Pol II promoter,GO:0007212#dopamine receptor signaling pathway,GO:0005634#nucleus,GO:0003676#nucleic acid binding,GO:0003677#DNA binding,GO:0003700#transcrip	Yes	COG5048#COG5048 FOG: Zn-finger [General function prediction only],	MGI:2153049	P58334	NM_078477.1	AF283891,AK044577,BC021615,BC038918	Yes	0.0004	0.16615	Yes	NS	-0.06804	Yes	0	0.20439	Yes	0	0.18621	Yes	0	-0.244
Z00000983-1	5430437H21Rik,2810430M08Rik	RIKEN cDNA 2810430M08 gene		A_65_P13848,C0170G03-3_rev_PS0-60-0503,Z00983-1,Z312031-1	60	U022181-2	U022181	No		No				NM_026041.1	AK007616,AK010658,AK013204,AK013217,AK019950,AK029287,AK087997,BC006787,BZ690585	Yes	NS	-0.07776	Yes	0.0494	0.06481	Yes	NS	-0.0344	Yes	NS	-0.0252	Yes	NS	0.0282
Z00000989-1	Rtcd1	RNA terminal phosphate cyclase domain 1	RPC,2310009A18Rik	A_65_P07335,C0171B11-3_rev_PS0-60-0150,Z00989-1,Z312033-1	60	U024568-1	U024568	Yes	GO:0005634#nucleus,GO:0003963#RNA-3'-phosphate cyclase activity,GO:0016874#ligase activity	No	pfam01137#RTC RNA 3'-terminal phosphate cyclase,	MGI:1913618	Q9D7H3	NM_025517.1	AK002543,AK009245,BC016519,BC042473,BC051062	Yes	NS	-0.12264	Yes	0.0006	0.11706	Yes	0	-0.12206	Yes	0	-0.13844	Yes	NS	0.0998
Z00000990-1	Hk2	hexokinase 2	HKII	A_65_P05036,C0171C03-3_rev_PS0-60-0133,Z00990-1,Z312034-1	60	U027512-1	U027512	Yes	GO:0006096#glycolysis,GO:0016020#membrane,GO:0003824#catalytic activity,GO:0004396#hexokinase activity,GO:0005524#ATP binding,GO:0016301#kinase activity,GO:0016740#transferase activity	No	pfam00349#Hexokinase_1 Hexokinase,#pfam03727#Hexokinase_2 Hexokinase,	MGI:1315197	O08528	NM_013820.1	AJ238540,AK009328,AK019092,AK036845,BC054472,BZ689931,CL211140,CL215275,CL640150,X96699	Yes	0	0.38505	Yes	0	-0.38397	Yes	0	0.32821	Yes	0	0.37909	Yes	0	-0.3848
Z00000998-1	Orc2l	origin recognition complex, subunit 2-like (S. cerevisiae)	Orc2,Orc2l	A_65_P06776,C0172B05-3_rev_PS0-60-0257,Z00998-1,Z312036-1	60	U021357-1	U021357	Yes	GO:0006260#DNA replication,GO:0000808#origin recognition complex,GO:0000939#inner kinetochore of condensed chromosome,GO:0005634#nucleus,GO:0005664#nuclear origin of replication recognition complex,GO:0003688#DNA replication origin binding	No	pfam04084#ORC2 Origin recognition complex subunit 2,	MGI:1328306	Q60862	NM_008765.2	AK048408,AK051747,BC015257,BZ689959,U27457	Yes	NS	0.0846	Yes	NS	-0.08191	Yes	NS	0.03558	Yes	NS	0.049	Yes	NS	0.0054
Z00001000-1	Anxa5	annexin A5	Anx5,annexin V	A_65_P07752,C0172C09-3_rev_PS0-60-0041,Z01000-1,Z312037-1	60	U023945-1	U023945	Yes	GO:0007596#blood coagulation,GO:0005509#calcium ion binding,GO:0005544#calcium-dependent phospholipid binding	No	smart00335#ANX Annexin repeats; ,	MGI:106008	P48036	NM_009673.1	BC003716,D63423,U29396	Yes	0	0.70177	Yes	0	-0.62306	Yes	0	0.63628	Yes	0	0.61618	Yes	0	-0.6177
Z00001002-1	Ruvbl1	RuvB-like protein 1	Tip49a,Pontin52,2510009G06Rik	A_65_P16155,C0172F06-3_rev_PS0-60-0128,Z01002-1,Z312038-1	60	U007148-2	U007148	Yes	GO:0006310#DNA recombination,GO:0006350#transcription,GO:0005634#nucleus,GO:0000166#nucleotide binding,GO:0004386#helicase activity,GO:0005524#ATP binding,GO:0016787#hydrolase activity	Yes	pfam06068#TIP49 TIP49 C-terminus,	MGI:1928760	P60122	NM_019685.1,XM_124753.1	AF100694,AK012170,BC004718	Yes	NS	-0.05761	Yes	0.0355	0.07077	Yes	0.0111	-0.07714	Yes	0.0005	-0.08779	Yes	NS	0.09
Z00001003-1	1600014K23Rik	Mus musculus, clone IMAGE:6770312, mRNA.		A_65_P11585,C0172F09-3_rev_PS0-60-0001,Z01003-1,Z312039-1	60	U019990-1	U019990	Yes		No	pfam00210#Ferritin Ferritin-like domain,			XM_135938.3	AK005459,BC049727	Yes	0	0.66449	Yes	0	-0.52299	Yes	0	0.46874	Yes	0	0.57054	Yes	0	-0.5115
Z00001004-1	Fbxl19	F-box and leucine-rich repeat protein 19	Fbl19	A_65_P11881,C0172G06-3_rev_PS0-60-0256,Z01004-1,Z312040-1	60	U008813-4	U008813	No		Yes	pfam02008#zf-CXXC CXXC zinc finger,#zf-CXXC CXXC zinc finger,pfam00646#F-box F-box domain.,	MGI:3039600		NM_172748.2	AK031431,BC053109,BC059812	Yes	0	0.36821	Yes	0	-0.3311	Yes	0	0.28682	Yes	0	0.23359	Yes	NS	-0.1062
Z00001006-1	Lgals3	lectin, galactose binding, soluble 3	GBP,L-34,gal3,Mac-2,galectin-3	A_65_P10192,C0172H02-3_rev_PS0-60-0214,Z01006-1,Z312041-1	60	U056994-7	U056994	No	GO:0005737#cytoplasm,GO:0005515#protein binding,GO:0005529#sugar binding,GO:0019863#IgE binding	No	smart00276#GLECT Galectin; Galectin - galactose-binding lectin ,	MGI:96778	P16110	NM_010705.1	AK008593,AK089249,J03723,M33215,X16074,X16834	Yes	0	1.86848	Yes	0	-1.55091	Yes	0	1.79499	Yes	0	1.67743	Yes	0	-1.8646
Z00001007-1	Panx1	pannexin 1		A_65_P12880,C0172H05-3_rev_PS0-60-0044,Z01007-1,Z312042-1	60	U030491-1	U030491	Yes	GO:0005921#gap junction,GO:0016021#integral to membrane	No				NM_019482.1	AF207817,AK014033,AK053871,AK089764,BC020413,BC049074	Yes	NS	-0.10559	Yes	NS	0.09891	Yes	0	-0.13845	Yes	0	-0.19162	Yes	NS	0.1306
Z00001009-1	Slbp	stem-loop binding protein		A_65_P02470,C0173A10-3_rev_PS0-60-0201,Z01009-1,Z312043-1	60	U026089-3	U026089	No	GO:0006397#mRNA processing,GO:0005634#nucleus,GO:0003723#RNA binding	No				NM_009193.1	AK016826,BC025113,BC029631,U75680	Yes	0.0481	-0.09674	Yes	0.0025	0.09989	Yes	0	-0.11306	Yes	0.0001	-0.13036	Yes	NS	0.0461
Z00001011-1	3930401E15Rik		5830493P14Rik	A_65_P03884,C0173B06-3_rev_PS0-60-0527,Z01011-1,Z312044-1	60	U043889-2	U043889	No	GO:0006886#intracellular protein transport,GO:0005783#endoplasmic reticulum,GO:0016020#membrane,GO:0016021#integral to membrane,GO:0008320#protein carrier activity	No	pfam01105#EMP24_GP25L emp24/gp25L/p24 family,	MGI:1913926		XM_128959.3	AK013936,AK076210,AK077807,BC018585,BC024647	Yes	NS	0.00734	Yes	NS	0.00404	Yes	NS	-0.00806	Yes	NS	0.01333	Yes	NS	-0.0616
Z00001012-1	Cdc37	cell division cycle 37 homolog (S. cerevisiae)	p50	A_65_P04611,C0173B08-3_rev_PS0-60-0010,Z01012-1,Z312045-1	60	U030570-2	U030570	No	GO:0000074#regulation of cell cycle,GO:0006457#protein folding,GO:0051082#unfolded protein binding	Yes	pfam03234#CDC37 Cdc37 family,	MGI:109531	Q61081	NM_016742.2	AK010494,AK013255,BC060079,U43076	Yes	NS	0.0096	Yes	NS	-0.01516	Yes	NS	-0.01196	Yes	NS	0.02455	Yes	NS	-0.025
Z00001013-1	Htatsf1	HIV TAT specific factor 1	TAT-SF1,1600023H17Rik,2600017A12Rik,2700077B20Rik	A_65_P15681,C0173B09-3_rev_PS0-60-0170,Z01013-1,Z312046-1	60	U019868-1	U019868	Yes	GO:0003746#translation elongation factor activity	No	smart00360#RRM RNA recognition motif; ,	MGI:1919709		NM_028242.1	AK005527,AK011234,AK012522,AK049495,BC037711	Yes	0	0.2914	Yes	0	-0.28937	Yes	0	0.28981	Yes	0	0.26549	Yes	0	-0.2644
Z00001014-1	Rrs1	RRS1 ribosome biogenesis regulator homolog (S. cerevisiae)	Rrr,D1Ertd701e,5730466A07Rik	A_65_P04649,C0173B12-3_rev_PS0-60-0001,Z01014-1,Z312047-1	60	U000021-1	U000021	Yes	GO:0007046#ribosome biogenesis,GO:0042254#ribosome biogenesis and assembly,GO:0005634#nucleus	No	pfam04939#RRS1 Ribosome biogenesis regulatory protein (RRS1),	MGI:1929721	Q9CYH6	NM_021511.1	AB041589,AK010178,AK013172,AK017683,AK019257,AK019913,AK122207,BC003481,BC055925	Yes	0.0349	-0.19713	Yes	0	0.18661	Yes	0.0013	-0.1744	Yes	0	-0.17773	Yes	0.0127	0.1536
Z00001016-1	Rhou	ras homolog gene family, member U	Arhu,WRCH1,mG28K,WRCH-1,CDC42L1,2310026M05Rik	A_65_P04504,C0173D01-3_rev_PS0-60-0447,Z01016-1,Z312048-1	60	U009945-1	U009945	Yes	GO:0000082#G1/S transition of mitotic cell cycle,GO:0007264#small GTPase mediated signal transduction,GO:0008360#regulation of cell shape,GO:0016601#Rac protein signal transduction,GO:0030036#actin cytoskeleton organization and biogenesis,GO:0008372#cellu	No	smart00174#RHO Rho (Ras homology) subfamily of Ras-like small GTPases; Members of this subfamily of Ras-like small GTPases include Cdc42 and Rac, as well as Rho isoforms,	MGI:1916831		NM_133955.1	AB051827,AF378088,AK009513,BC020060	Yes	0	0.68738	Yes	0	-0.67985	Yes	0	0.61056	Yes	0	0.65717	Yes	0	-0.5978
Z00001019-1	AI429152	expressed sequence AI429152		A_51_P242794,A_65_P15306,C0173E09-3_rev_PS0-60-0089,Z01019-1,Z312050-1	60	U023087-7	U023087	No		No	COG1444#COG1444 Predicted P-loop ATPase fused to an acetyltransferase [General function prediction only],#pfam05127#DUF699 Putative ATPase (DUF699),			NM_153126.1	AK036294,AK040070,AK048552,AK053548,AK054029,AK087445,BC034516,BC047436,BZ690357	Yes	NS	0.01483	Yes	NS	-0.02948	Yes	NS	-0.00321	Yes	NS	0.03785	Yes	NS	0.0594
Z00001020-1	Timm44	translocator of inner mitochondrial membrane 44	Tim44,Mimt44,D8Ertd118e	A_65_P16522,C0173E11-3_rev_PS0-60-0589,Z01020-1,Z312051-1	60	U029553-2	U029553	Yes	GO:0006355#regulation of transcription, DNA-dependent,GO:0006605#protein targeting,GO:0006810#transport,GO:0006886#intracellular protein transport,GO:0015031#protein transport,GO:0005739#mitochondrion,GO:0005744#mitochondrial inner membrane presequence tr	Yes	pfam04280#Tim44 Tim44-like domain,	MGI:1343262	O35857	NM_011592.1	BC023454,BC043479,U69898	Yes	NS	-0.01707	Yes	NS	0.03504	Yes	NS	-0.01142	Yes	NS	0.01445	Yes	NS	-0.0608
Z00001021-1	Ddx31	DEAD/H (Asp-Glu-Ala-Asp/His) box polypeptide 31	5830444G11Rik	A_65_P16734,C0173F02-3_rev_PS0-60-0245,Z01021-1,Z312052-1	60	U001552-4	U001552	No	GO:0000004#biological_process unknown,GO:0008372#cellular_component unknown,GO:0004386#helicase activity,GO:0005524#ATP binding,GO:0005554#molecular_function unknown,GO:0016787#hydrolase activity	No	smart00487#DEXDc DEAD-like helicases superfamily; ,	MGI:2682639		XM_355323.1	AK030888,BC066017	Yes	NS	0.00062	Yes	NS	-0.07942	Yes	NS	-0.01721	Yes	NS	-0.01352	Yes	NS	-0.073
Z00001022-1	Eif3s4	eukaryotic translation initiation factor 3, subunit 4 (delta)	p44,44kDa,D0Jmb4,TU-189B2	A_65_P11195,C0173F04-3_rev_PS0-60-0348,Z01022-1,Z312053-1	60	U030562-1	U030562	Yes	GO:0006412#protein biosynthesis,GO:0003723#RNA binding,GO:0003743#translation initiation factor activity	No	smart00360#RRM RNA recognition motif; ,	MGI:1858258	Q9Z1D1	NM_016876.2	AF108214,AK038249,BC008511,BZ690484,M88758,U70733	Yes	0.0048	0.15258	Yes	0	-0.16127	Yes	0	0.11006	Yes	0	0.10691	Yes	0.0042	-0.1581
Z00001024-1	Esam1	endothelial cell-specific adhesion molecule	W117m,2310008D05Rik	A_65_P05112,C0173F11-3_rev_PS0-60-0226,Z01024-1,Z312054-1	60	U010260-2	U010260	No	GO:0007156#homophilic cell adhesion,GO:0016338#calcium-independent cell-cell adhesion,GO:0005615#extracellular space,GO:0005886#plasma membrane,GO:0005912#adherens junction,GO:0005923#tight junction,GO:0016021#integral to membrane	No	smart00409#IG Immunoglobulin; ,	MGI:1916774		NM_027102.1	AF361882,AK009223,BC019460,BC049249	Yes	0	0.41151	Yes	0	-0.35999	Yes	0	0.12797	Yes	0	0.19922	Yes	0.0001	-0.2047
Z00001025-1	0610009M14Rik	RIKEN cDNA 0610009M14 gene	Thg-1pit	A_65_P03171,C0173F12-3_rev_PS0-60-0183,Z01025-1,Z312055-1	60	U006326-2	U006326	No	GO:0006355#regulation of transcription, DNA-dependent,GO:0005634#nucleus,GO:0003700#transcription factor activity	Yes	pfam01166#TSC22 TSC-22/dip/bun family.,	MGI:1926079	Q9EQN3	NM_023910.4	AF201286,AF315352,AK018735,AK039535,AK040534,AK079510,AK080828,BC018544,BC023761,CL650520	Yes	NS	-0.0089	Yes	NS	0.05559	Yes	NS	0.04002	Yes	NS	0.0022	Yes	NS	-0.0709
Z00001030-1				A_65_P08255,C0174A01-3_rev_PS0-60-0529,Z01030-1,Z312057-1	60	U270462-1	U270462	Yes		No						Yes	NS	-0.13532	Yes	NS	0.03201	Yes	0.0325	-0.06399	Yes	0.003	-0.08563	Yes	NS	0.0377
Z00001033-1	Gjb5	gap junction membrane channel protein beta 5	Gjb-5,Cx31.1,Cnx31.1,connexin 31.1	A_65_P12599,C0174B04-3_rev_PS0-60-0041,Z01033-1,Z312059-1	60	U025534-1	U025534	Yes	GO:0007154#cell communication,GO:0007267#cell-cell signaling,GO:0005615#extracellular space,GO:0005921#gap junction,GO:0005922#connexon complex,GO:0016021#integral to membrane,GO:0005243#gap-junction forming channel activity,GO:0015285#connexon channel ac	No	smart00037#CNX Connexin homologues; Connexin channels participate in the regulation of signaling between developing and differentiated cell types,	MGI:95723	Q02739	NM_010291.2	AK082917,BC011148,CL631527,M91236	Yes	0	0.80176	Yes	0	-0.7682	Yes	0	0.66682	Yes	0	0.56768	Yes	0	-0.3811
Z00001034-1	Ysg2	yolk sac gene 2	LSE,clone 165	A_65_P15822,C0174B06-3_rev_PS0-60-0290,Z01034-1,Z312060-1	60	U010262-3	U010262	No	GO:0005615#extracellular space,GO:0005764#lysosome,GO:0004759#serine esterase activity,GO:0016787#hydrolase activity	No		MGI:104803	P70665	NM_011734.2	AF156856,AK028598,AK028656,AK033980,AK035715,AK043392,BC007136,U40408,U61183,X98625	Yes	0.0025	0.21057	Yes	NS	-0.29799	Yes	0	0.21508	Yes	NS	0.23591	Yes	NS	-0.1918
Z00001036-1	Dnase1l3	deoxyribonuclease 1-like 3		A_65_P00809,C0174C07-3_rev_PS0-60-0240,Z01036-1,Z312061-1	60	U035226-1	U035226	Yes	GO:0006308#DNA catabolism,GO:0006309#DNA fragmentation during apoptosis,GO:0006915#apoptosis,GO:0005615#extracellular space,GO:0005634#nucleus,GO:0004518#nuclease activity,GO:0004519#endonuclease activity,GO:0004536#deoxyribonuclease activity,GO:0016787#h	No	smart00476#DNaseIc deoxyribonuclease I; Deoxyribonuclease I catalyzes the endonucleolytic cleavage of double-stranded DNA,			NM_007870.2	AF047355,BC012671,U76110	Yes	NS	0.08962	Yes	NS	-0.271	Yes	NS	0.14789	Yes	NS	0.23992	Yes	NS	0.0043
Z00001037-1	Blm	Bloom syndrome homolog (human)		A_65_P10666,C0174D11-3_rev_PS0-60-0314,Z01037-1,Z312062-1	60	U028766-2	U028766	Yes	GO:0006259#DNA metabolism,GO:0006260#DNA replication,GO:0005622#intracellular,GO:0005634#nucleus,GO:0003676#nucleic acid binding,GO:0003677#DNA binding,GO:0004386#helicase activity,GO:0005524#ATP binding,GO:0008026#ATP-dependent helicase activity,GO:00167	No	smart00487#DEXDc DEAD-like helicases superfamily; ,			NM_007550.2	AB008674,CL210640,CL214606,CL706468,Z98263	Yes	0	-0.21573	Yes	0	0.21481	Yes	0	-0.19905	Yes	0	-0.19824	Yes	0.0002	0.2014
Z00001039-1	2610029G23Rik	RIKEN cDNA 2610029G23 gene		A_65_P07086,C0174E02-3_rev_PS0-60-0042,Z01039-1,Z312063-1	60	U020115-2	U020115	No		No	pfam05516#DUF757 Domain of Unknown Function (DUF757),			NM_026312.2	AK007655,AK007872,AK011610,AK030507,AK076889,BC035042,BC044719,BC061070	Yes	NS	0.02041	Yes	NS	-0.02909	Yes	NS	0.00722	Yes	NS	0.01923	Yes	NS	-0.0329
Z00001042-1	Rab2	RAB2, member RAS oncogene family	9330148M11Rik	A_65_P04279,C0174E08-3_rev_PS0-60-0005,Z01042-1,Z312065-1	60	U004051-1	U004051	Yes	GO:0000160#two-component signal transduction system (phosphorelay),GO:0006355#regulation of transcription, DNA-dependent,GO:0006810#transport,GO:0006886#intracellular protein transport,GO:0007264#small GTPase mediated signal transduction,GO:0015031#protei	Yes	smart00175#RAB Rab subfamily of small GTPases; Rab GTPases are implicated in vesicle trafficking,	MGI:1928750	P53994	NM_021518.2	AK042862,AK079071,BC058382,X95403	Yes	NS	-0.08749	Yes	0.0002	0.11983	Yes	0	-0.1393	Yes	0.0001	-0.09846	Yes	NS	0.0493
Z00001044-1				A_65_P15086,C0174F05-3_rev_PS0-60-0159,Z01044-1,Z312067-1	60	U011512-1	U011512	Yes		No						Yes	NS	0.05145	Yes	NS	-0.0591	Yes	NS	-0.017	Yes	NS	0.03964	Yes	NS	-0.0075
Z00001045-1	Akap9	A kinase (PRKA) anchor protein (yotiao) 9	AKAP450,mKIAA0803,5730481H23Rik	A_65_P17499,C0174G04-3_rev_PS0-60-0165,Z01045-1,Z312068-1	60	U043845-1	U043845	Yes	GO:0000242#pericentriolar material,GO:0005737#cytoplasm,GO:0005515#protein binding,GO:0016301#kinase activity	No	COG1196#Smc Chromosome segregation ATPases [Cell division and chromosome partitioning],	MGI:2178217		NM_194462.1	AF343751,AJ582913,AK008727,AK017707,AK031740,AK080442,BC019720,BC024825,BC039757,BZ690713	Yes	0	-0.30836	Yes	0	0.30917	Yes	0	-0.32413	Yes	0	-0.29786	Yes	0.0003	0.2195
Z00001048-1	Sil	Tal1 interrupting locus		A_65_P17998,C0174H03-3_rev_PS0-60-0319,Z01048-1,Z312069-1	60	U004663-6	U004663	No		No				NM_009185.1	AK019471,AK049223,AK049550,BC004585,BC049865,BC060706,U36778	Yes	0.0103	-0.14324	Yes	NS	0.1064	Yes	0.0281	-0.066	Yes	NS	-0.04228	Yes	NS	-0.0331
Z00001059-1	Lypla2	lysophospholipase 2	LysoII,lysophospholipase II	A_65_P01299,C0175G08-3_rev_PS0-60-0536,Z01059-1,Z312071-1	60	U025664-2	U025664	Yes	GO:0006629#lipid metabolism,GO:0006631#fatty acid metabolism,GO:0003824#catalytic activity,GO:0016787#hydrolase activity	No	pfam02230#Abhydrolase_2 Phospholipase/Carboxylesterase,	MGI:1347000	Q9WTL7	NM_011942.1	AB009653,AK003689,AK075590,AK089112,BC068120,BZ690537	Yes	NS	0.05319	Yes	NS	-0.04247	Yes	0.0003	0.08839	Yes	0.0007	0.07682	Yes	0.0097	-0.2186
Z00001061-1	Syngr1	synaptogyrin 1	p29,Syngr1b	A_65_P00818,C0176A01-3_rev_PS0-60-0567,Z01061-1,Z312072-1	60	U016441-3	U016441	No	GO:0006810#transport,GO:0016020#membrane,GO:0016021#integral to membrane,GO:0045202#synapse,GO:0004872#receptor activity,GO:0005215#transporter activity	No	pfam01284#MARVEL Membrane-associating domain,	MGI:1328323	O55100	NM_009303.2,NM_207708.1	AJ002306,AK002972,AK010442,AK035455,AK044007,BC048172	Yes	0	0.84152	Yes	0	-0.89053	Yes	0	0.53339	Yes	0	0.58635	Yes	0	-0.7596
Z00001066-1	Mrps27	mitochondrial ribosomal protein S27	2610028H14Rik	A_65_P01651,C0176B05-3_rev_PS0-60-0313,Z01066-1,Z312074-1	60	U015182-3	U015182	No	GO:0005615#extracellular space,GO:0003735#structural constituent of ribosome	No		MGI:1919064		NM_173757.3	AK076008,AK087686,BC049149	Yes	NS	0.00268	Yes	NS	0.02454	Yes	NS	-0.02336	Yes	NS	-0.03461	Yes	NS	-0.0037
Z00001067-1				A_65_P19503,C0176B06-3_rev_PS0-60-0206,Z01067-1,Z312076-1	60	U230267-1	U230267	Yes		No						Yes	0	-0.24004	Yes	0	0.23354	Yes	0	-0.23072	Yes	0	-0.19126	Yes	0.0005	0.1817
Z00001072-1	1300002F13Rik	RIKEN cDNA 1300002F13 gene		A_65_P17691,C0176D02-3_rev_PS0-60-0183,Z01072-1,Z312078-1	60	U005142-2	U005142	Yes		No				NM_133753.1	AK004851,BC005546,BC057646	Yes	0	0.43759	Yes	0	-0.41544	Yes	0	0.41299	Yes	0	0.38178	Yes	0	-0.461
Z00001077-1	Ppp1r15b	protein phosphatase 1, regulatory (inhibitor) subunit 15b	CReP,1810033K10Rik,C530022L24Rik	A_65_P15333,C0176E05-3_rev_PS0-60-0163,Z01077-1,Z312079-1	60	U000809-2	U000809	Yes	GO:0006446#regulation of translational initiation,GO:0006950#response to stress,GO:0006979#response to oxidative stress,GO:0006983#ER-overload response,GO:0042542#response to hydrogen peroxide,GO:0000164#protein phosphatase type 1 complex,GO:0004722#prote	No		MGI:2444211		NM_133819.1,XM_148953.1	AK049028,AK082957,AK086606,BC006897,BC058078,CL631525,CL632110	Yes	0.0146	0.11479	Yes	0.0013	-0.11009	Yes	0	0.13123	Yes	0	0.11037	Yes	NS	-0.0949
Z00001078-1	Taf13	TAF13 RNA polymerase II, TATA box binding protein (TBP)-associated factor	1810004N01Rik,2010309N11Rik	A_65_P11865,C0176F03-3_rev_PS0-60-0001,Z01078-1,Z312081-1	60	U065829-2	U065829	Yes	GO:0006352#transcription initiation,GO:0006355#regulation of transcription, DNA-dependent,GO:0005634#nucleus,GO:0005667#transcription factor complex,GO:0005669#transcription factor TFIID complex,GO:0003700#transcription factor activity,GO:0003702#RNA poly	Yes	pfam02269#TFIID-18kDa Transcription initiation factor IID, 18kD subunit,	MGI:1913500	P61216	NM_025444.1	AK007227,AK007339,BC021447	Yes	NS	-0.12391	Yes	0.006	0.10833	Yes	0.0011	-0.07525	Yes	0.0138	-0.06179	Yes	NS	0.1104
Z00001079-1	Cai	calcium binding protein, intestinal	ERp72	A_65_P17496,C0176F07-3_rev_PS0-60-0089,Z01079-1,Z312082-1	60	U027263-1	U027263	Yes	GO:0006118#electron transport,GO:0005615#extracellular space,GO:0005783#endoplasmic reticulum,GO:0005489#electron transporter activity,GO:0005509#calcium ion binding,GO:0016853#isomerase activity	No	pfam01216#Calsequestrin Calsequestrin.,pfam00085#Thioredoxin ,	MGI:104864	P08003	NM_009787.1	AK028292,BC066857,CL215470,J05186,Y00884	Yes	0	0.44731	Yes	0	-0.4132	Yes	0	0.34874	Yes	0	0.32525	Yes	0	-0.3195
Z00001081-1	6030457N17Rik			A_65_P10529,C0176G04-3_rev_PS0-60-0483,Z01081-1,Z312083-1	60	U028424-1	U028424	Yes		No	pfam04194#PDCD2_C Programmed cell death protein 2, C-terminal putative domain.,			XM_133378.3	AK003339,AK077948,BC025090,BC038524	Yes	0.0244	-0.10806	Yes	0.0121	0.08984	Yes	0.0005	-0.08853	Yes	0	-0.10327	Yes	NS	0.0647
Z00001082-1	Clcn3	chloride channel 3	Clc3	A_65_P00833,C0176G05-3_rev_PS0-60-0127,Z01082-1,Z312084-1	60	U029860-7	U029860	No	GO:0006811#ion transport,GO:0006821#chloride transport,GO:0016020#membrane,GO:0016021#integral to membrane,GO:0005216#ion channel activity,GO:0005244#voltage-gated ion channel activity,GO:0005247#voltage-gated chloride channel activity	No	pfam00654#Voltage_CLC Voltage gated chloride channel,#Voltage_CLC Voltage gated chloride channel,smart00116#CBS Domain in cystathionine beta-synthase and other proteins,#smart00116	MGI:103555	P51791	NM_007711.1,NM_173876.1	AF029347,AK029892,AK046723,BC057133,BC057855,CL303334,X78874	Yes	NS	0.09673	Yes	0.0025	-0.12677	Yes	0.0001	0.11795	Yes	0.0001	0.10346	Yes	NS	-0.0775
Z00001086-1	Eif3s1	eukaryotic translation initiation factor 3, subunit 1 alpha	eIF3-p35,eIF3-alpha,1810016I04Rik,2700079K05Rik	A_65_P02888,C0176H10-3_rev_PS0-60-0080,Z01086-1,Z312085-1	60	U038381-2	U038381	Yes	GO:0003743#translation initiation factor activity	No		MGI:1925905		NM_144545.1,XM_128984.1	AK019016,AK019219,AK082048,BZ690350	Yes	NS	0.1294	Yes	0.0002	-0.1411	Yes	0	0.2332	Yes	0	0.2413	Yes	0.0002	-0.2599
Z00001087-1	1110001M19Rik	A059E02 GGTC Gene Trap Library GV03C04 Mus musculus cDNA clone A059E02, mRNA sequence.		A_65_P02399,C0177A03-3_rev_PS0-60-0095,Z01087-1,Z312086-1	60	U012994-3	U012994	No		No				XM_110931.4	AK003251,AK122494,CL214734,CL214756,CL214792,CL215420,CL215429,CL303308	Yes	0.0043	0.21018	Yes	0.0012	-0.17047	Yes	0.0064	0.06784	Yes	0.0004	0.08971	Yes	0.0004	-0.206
Z00001090-1	Ctsz	cathepsin Z	CTSX,D2Wsu143e,cathepsin X	A_65_P20627,C0177C04-3_rev_PS0-60-0500,Z01090-1,Z312089-1	60	U023740-1	U023740	Yes	GO:0005615#extracellular space	No	smart00645#Pept_C1 Papain family cysteine protease; ,	MGI:1891190		NM_022325.3	AF136277,AF197479,AJ242663,AK002710,AK004095,AK008370,AK010912,BC008619	Yes	0	0.33496	Yes	0	-0.33555	Yes	0	0.38126	Yes	0	0.40052	Yes	0	-0.3685
Z00001093-1	Sdc3	syndecan 3	Synd3,syn-3,MGC:65603,MGC:69616,mKIAA0468	A_65_P00860,C0177F02-3_rev_PS0-60-0382,Z01093-1,Z312090-1	60	U040628-6	U040628	No	GO:0016020#membrane,GO:0016021#integral to membrane,GO:0008092#cytoskeletal protein binding	No	pfam01034#Syndecan Syndecan domain,	MGI:1349163	Q64519	NM_011520.2	AK045898,AK087492,AK129153,BC054795,BC059031,BC062093,U52826	Yes	0	-0.27289	Yes	0	0.27497	Yes	0	-0.32435	Yes	0	-0.33275	Yes	0	0.3216
Z00001094-1	Abcb6	ATP-binding cassette, sub-family B (MDR/TAP), member 6	1200005B17Rik	A_65_P03492,C0177G01-3_rev_PS0-60-0500,Z01094-1,Z312091-1	60	U021492-1	U021492	Yes	GO:0006810#transport,GO:0005739#mitochondrion,GO:0005740#mitochondrial membrane,GO:0016020#membrane,GO:0016021#integral to membrane,GO:0019866#inner membrane,GO:0000166#nucleotide binding,GO:0005524#ATP binding	No	smart00382#AAA ATPases associated with a variety of cellular activities; AAA - ATPases associated with a variety of cellular activities,	MGI:1921354		NM_023732.2	AF045562,AK004605,AK033668,BC006634	Yes	0	-0.25858	Yes	0	0.24693	Yes	0	-0.2413	Yes	0	-0.20587	Yes	0.0006	0.2507
Z00001099-1	Farslb	phenylalanine-tRNA synthetase-like, beta subunit	Frsb,Farsl,PheRS alpha	A_65_P02194,C0178B06-3_rev_PS0-60-0145,Z01099-1,Z312092-1	60	U021510-3	U021510	No	GO:0006412#protein biosynthesis,GO:0006432#phenylalanyl-tRNA aminoacylation,GO:0005737#cytoplasm,GO:0004812#tRNA ligase activity,GO:0004826#phenylalanine-tRNA ligase activity,GO:0005524#ATP binding,GO:0016874#ligase activity	No	pfam03483#B3_4 B3/4 domain,	MGI:1346035	Q9WUA2	NM_011811.2	AF123263,AK010271,AK012154,AK045432,AK076607,BC002313,BC016428	Yes	0.0332	0.106	Yes	0.0346	-0.08155	Yes	NS	0.06157	Yes	NS	0.0698	Yes	NS	-0.0355
Z00001102-1	Mrpl19	mitochondrial ribosomal protein L19	RLX1,Rpml15,MRP-L15,D6Ertd157e,9030416F12Rik	A_65_P08775,C0178D01-3_rev_PS0-60-0091,Z01102-1,Z312093-1	60	U027505-2	U027505	Yes	GO:0006412#protein biosynthesis,GO:0005622#intracellular,GO:0005739#mitochondrion,GO:0005761#mitochondrial ribosome,GO:0005840#ribosome,GO:0030529#ribonucleoprotein complex,GO:0003735#structural constituent of ribosome	No	pfam01245#Ribosomal_L19 Ribosomal protein L19.,	MGI:1926274	Q9D338	NM_026490.1	AK018508,AK021180,AK030793,AK050637,BC020315,BC043921,BC061064	Yes	NS	0.01406	Yes	0.0243	-0.07775	Yes	NS	0.02968	Yes	NS	0.03433	Yes	NS	0.1224
Z00001107-1				A_65_P20687,C0178F03-3_rev_PS0-60-0408,Z01107-1,Z312094-1						No						Yes	0	1.19169	Yes	0	-1.09144	Yes	0	1.227	Yes	0	1.04881	Yes	0	-0.8411
Z00001110-1	6820429M01	Mus musculus hypothetical protein 6820429M01 (6820429M01), mRNA		A_65_P02301,C0179A03-3_rev_PS0-60-0216,Z01110-1,Z312095-1	60	U008820-2	U008820	Yes		No				NM_172749.3	AK078520,BC068300	Yes	NS	-0.07203	Yes	0.0029	0.10706	Yes	0	-0.11151	Yes	0.0017	-0.0804	Yes	NS	-0.0307
Z00001111-1	Ube2e3	ubiquitin-conjugating enzyme E2E 3, UBC4/5 homolog (yeast)	Ubce4,ubcM2	A_65_P01561,C0179A05-3_rev_PS0-60-0422,Z01111-1,Z312096-1	60	U001958-4	U001958	No	GO:0006464#protein modification,GO:0006511#ubiquitin-dependent protein catabolism,GO:0006512#ubiquitin cycle,GO:0005634#nucleus,GO:0004840#ubiquitin conjugating enzyme activity,GO:0004842#ubiquitin-protein ligase activity,GO:0005515#protein binding,GO:001	No	smart00212#UBCc Ubiquitin-conjugating enzyme E2, catalytic domain homologues; Proteins destined for proteasome-mediated degradation may be ubiquitinated,	MGI:107412	P52483	NM_009454.2	AF003346,AK043446,AK048227,AK076011,BC011477,CL650473,X92664	Yes	0.0003	-0.17397	Yes	0	0.16146	Yes	0	-0.16522	Yes	0	-0.17324	Yes	0.023	0.1295
Z00001112-1	Cyp17a1	cytochrome P450, family 17, subfamily a, polypeptide 1	Cyp17,p450c17	A_65_P03656,C0179A07-3_rev_PS0-60-0163,Z01112-1,Z312097-1	60	U039115-1	U039115	Yes	GO:0006118#electron transport,GO:0006700#C21-steroid hormone biosynthesis,GO:0005739#mitochondrion,GO:0016020#membrane,GO:0004497#monooxygenase activity,GO:0004508#steroid 17-alpha-monooxygenase activity,GO:0016491#oxidoreductase activity	No	pfam00067#p450 Cytochrome P450,	MGI:88586	P27786	NM_007809.2	BC064793,M64863	Yes	0	0.92546	Yes	0	-0.88857	Yes	0	0.64676	Yes	0	0.86402	Yes	NS	-0.6492
Z00001114-1	Ap2a1	adaptor protein complex AP-2, alpha 1 subunit	Adtaa	A_65_P15471,C0179B03-3_rev_PS0-60-0001,Z01114-1,Z312099-1	60	U028505-3	U028505	No	GO:0006461#protein complex assembly,GO:0006810#transport,GO:0006886#intracellular protein transport,GO:0006897#endocytosis,GO:0015031#protein transport,GO:0016192#vesicle-mediated transport,GO:0005794#Golgi apparatus,GO:0005905#coated pit,GO:0030117#membr	No	pfam01602#Adaptin_N Adaptin N terminal region,#Adaptin_N Adaptin N terminal region,pfam02296#Alpha_adaptin_C Alpha adaptin AP2, C-terminal domain,#Adaptin_N Adaptin N terminal region,pfam02883#Alpha_adaptinC2 Adaptin C-terminal domain,pfam02296#pfam02883#	MGI:101921	P17426	NM_007458.1	BC031433,X14971	Yes	NS	0.08677	Yes	NS	-0.02543	Yes	NS	0.02876	Yes	NS	0.01091	Yes	NS	-0.0758
Z00001115-1	Slc35a4	solute carrier family 35, member A4	2610030J16Rik	A_65_P08406,C0179B04-3_rev_PS0-60-0050,Z01115-1,Z312100-1	60	U018592-2	U018592	Yes	GO:0005615#extracellular space,GO:0016021#integral to membrane	No	pfam04142#Nuc_sug_transp Nucleotide-sugar transporter,	MGI:1915093		NM_026404.1	AK011633,AK018546,AK031132,BC006050	Yes	NS	0.14298	Yes	NS	-0.08225	Yes	NS	0.04792	Yes	NS	0.01072	Yes	NS	-0.0276
Z00001116-1	Mrpl12	mitochondrial ribosomal protein L12	Rpml12,MRP-L12,0610034O11Rik,1500031N16Rik	A_65_P13293,C0179C02-3_rev_PS0-60-0591,Z01116-1,Z312101-1	60	U013663-2	U013663	No	GO:0006412#protein biosynthesis,GO:0005622#intracellular,GO:0005739#mitochondrion,GO:0005761#mitochondrial ribosome,GO:0005840#ribosome,GO:0003735#structural constituent of ribosome	No	COG0222#RplL Ribosomal protein L7/L12 [Translation, ribosomal structure and biogenesis],	MGI:1926273	Q9DB15	NM_027204.2	AK002757,AK005328,AK028168,BC005712,BC019565,CL302172	Yes	NS	-0.01772	Yes	NS	-0.00546	Yes	NS	0.03402	Yes	NS	0.02319	Yes	NS	-0.1904
Z00001117-1	Dhx30	DEAH (Asp-Glu-Ala-His) box polypeptide 30	Ddx30,2810477H02Rik,C130058C04Rik	A_65_P08962,C0179C06-3_rev_PS0-60-0098,Z01117-1,Z312102-1	60	U031362-9	U031362	No	GO:0004386#helicase activity,GO:0005524#ATP binding,GO:0016787#hydrolase activity	No	smart00487#DEXDc DEAD-like helicases superfamily; ,#DEXDc DEAD-like helicases superfamily; ,pfam04408#HA2 Helicase associated domain (HA2),#smart00490#HELICc helicase superfamily c-terminal domain; ,	MGI:1920081		NM_133347.1	AB047557,AK013413,AK048409,BC004082,BC016202,BC058331,BC062885,BC069884	Yes	NS	-0.06403	Yes	NS	0.07838	Yes	0.0007	-0.11053	Yes	0	-0.11887	Yes	NS	0.082
Z00001118-1	2310016K04Rik	RIKEN cDNA 2310016K04 gene		A_65_P16779,C0179D01-3_rev_PS0-60-0060,Z01118-1,Z312103-1	60	U009765-4	U009765	No		No	pfam01207#Dus Dihydrouridine synthase (Dus),smart00358#DSRM Double-stranded RNA binding motif; ,#smart00358			XM_134309.1	AK009391,AK077451,BC058431	Yes	NS	-0.10622	Yes	NS	0.09007	Yes	0.0012	-0.10066	Yes	0.0013	-0.08971	Yes	NS	-0.0268
Z00001120-1	Thop1	thimet oligopeptidase 1	EP24.15	A_65_P02879,C0179D11-3_rev_PS0-60-0127,Z01120-1,Z312104-1	60	U011773-1	U011773	Yes	GO:0006508#proteolysis and peptidolysis,GO:0006518#peptide metabolism,GO:0007243#protein kinase cascade,GO:0004222#metalloendopeptidase activity,GO:0008237#metallopeptidase activity,GO:0016787#hydrolase activity	No	pfam01432#Peptidase_M3 Peptidase family M3,	MGI:1354165		NM_022653.2	AF314187,AK028609,BC031175,BC031722,BC039651	Yes	NS	0.00112	Yes	NS	0.01301	Yes	NS	-0.01152	Yes	0.0038	-0.0875	Yes	NS	0.007
Z00001123-1	6030446I19Rik	RIKEN cDNA 6030446I19 gene		A_65_P02777,C0179F04-3_rev_PS0-60-0001,Z01123-1,Z312106-1	60	U022566-2	U022566	No		No	pfam02141#DENN DENN (AEX-3) domain,pfam03455#dDENN dDENN domain,#pfam03455#pfam03456#uDENN uDENN domain,pfam02141#DENN DENN (AEX-3) domain,			NM_146122.2	BC023016,BC027786	Yes	0.0002	0.18748	Yes	0.0001	-0.15098	Yes	0.0027	0.09276	Yes	0	0.10466	Yes	NS	-0.0772
Z00001124-1	Pld1	phospholipase D1	Pld1a,Pld1b	A_65_P19191,C0179G02-3_rev_PS0-60-0491,Z01124-1,Z312107-1	60	U003097-9	U003097	No	GO:0007242#intracellular signaling cascade,GO:0008152#metabolism,GO:0016042#lipid catabolism,GO:0005783#endoplasmic reticulum,GO:0005794#Golgi apparatus,GO:0016020#membrane,GO:0003824#catalytic activity,GO:0016787#hydrolase activity	No	cd00138#PLDc Phospholipase D,#smart00312#PX PhoX homologous domain, present in p47phox and p40phox,smart00233#PH Pleckstrin homology domain,cd00138	MGI:109585	Q9Z280	NM_008875.3,XM_130807.1	AK086672,BC025919,BC026625,BC068144,U87868	Yes	NS	0.51407	Yes	NS	-0.60224	Yes	0	0.32818	Yes	0	0.15209	Yes	0	-0.3825
Z00001129-1	Dnajc7	DnaJ (Hsp40) homolog, subfamily C, member 7	Ttc2,mDj11,mTpr2,2010003F24Rik,2010004G07Rik	A_65_P19592,C0180C04-3_rev_PS0-60-0312,Z01129-1,Z312108-1	60	U033428-2	U033428	Yes	GO:0006457#protein folding,GO:0005515#protein binding,GO:0051082#unfolded protein binding	No	cd00189#TPR Tetratricopeptide repeat domain; typically contains 34 amino acids [WLF]-X(2)-[LIM]-[GAS]-X(2)-[YLF]-X(8)-[ASE]-X(3)-[FYL]-X(2)-[ASL]-X(4)-[PKE] is the consensus sequence; found in a variety of organisms including bacteria, cyanobacteria, yeas	MGI:1928373	Q9QYI3	NM_019795.3	AB028861,AK008029,AK008092,AK008268,AK011384,AK011875,AK076032,AY323828,BC023681,BC055729,CL213456,CL214018,CL214677,CL214955,CL639399,CL639486,CL639861	Yes	0.0008	-0.15954	Yes	0	0.15275	Yes	0	-0.18441	Yes	0	-0.18722	Yes	0.0038	0.1576
Z00001130-1	C77604	expressed sequence C77604		A_65_P18383,C0180D05-3_rev_PS0-60-0137,Z01130-1,Z312109-1	60	U041329-5	U041329	Yes		No	pfam01125#G10 G10 protein.,				BC006861,BC057025,CL610441	Yes	NS	0.06207	Yes	NS	-0.06007	Yes	0.0211	0.05826	Yes	0.0181	0.06031	Yes	NS	-0.0862
Z00001136-1	Bzw2	basic leucine zipper and W2 domains 2	HSPC028,MGC:7203,1110001I24Rik	A_51_P174681,A_65_P13801,C0180F05-3_rev_PS0-60-0147,Z01136-1,Z312111-1	60	U033903-1	U033903	Yes	GO:0006446#regulation of translational initiation,GO:0003743#translation initiation factor activity	No	smart00515#eIF5C Domain at the C-termini of GCD6, eIF-2B epsilon, eIF-4 gamma and eIF-5; ,	MGI:1914162		NM_025840.2	AK003229,AK011253,AK088108,BC013060,BC058796,CL213406	Yes	0	-0.6019	Yes	0	0.59422	Yes	0	-0.60401	Yes	0	-0.61932	Yes	0	0.5972
Z00001139-1	Cdh3	cadherin 3	Cadp,Pcad,P-cadherin	A_65_P14844,C0180G11-3_rev_PS0-60-0453,Z01139-1,Z312112-1	60	U009775-4	U009775	No	GO:0007155#cell adhesion,GO:0007156#homophilic cell adhesion,GO:0016337#cell-cell adhesion,GO:0005615#extracellular space,GO:0005886#plasma membrane,GO:0016020#membrane,GO:0016021#integral to membrane,GO:0005509#calcium ion binding,GO:0005515#protein bind	No	pfam01049#Cadherin_C Cadherin cytoplasmic region,#smart00112#CA Cadherin repeats,#CA Cadherin repeats,pfam01049	MGI:88356	P10287	NM_007665.1	AK031265,AK045041,BC052189,CL212343,CL212643,CL212655,CL214940,CL640098,CL640105,CL640107,CL640117,CL640133,CL640660,X06340	Yes	0	0.95682	Yes	0	-1.02754	Yes	0	0.79382	Yes	0	0.83548	Yes	0	-0.8567
Z00001140-1	Coro1b	coronin, actin binding protein 1B	coronin 2	A_65_P10739,C0180H03-3_rev_PS0-60-0464,Z01140-1,Z312113-1	60	U038752-1	U038752	Yes	GO:0003779#actin binding	No	smart00320#WD40 WD40 repeats; Note that these repeats are permuted with respect to the structural repeats (blades) of the beta propeller domain,	MGI:1345963	Q9WUM3	NM_011778.1	AF143956,AK008947,BC029326,BC035545	Yes	0	0.35319	Yes	0	-0.32127	Yes	0	0.30876	Yes	0	0.31905	Yes	0	-0.4226
Z00001143-1				A_65_P02710,C0181A05-3_rev_PS0-60-0087,Z01143-1,Z312115-1	60	U102539-1	U102539	Yes		No	pfam00103#Hormone_1 Somatotropin hormone family.,					Yes	NS	0.68245	Yes	NS	-0.97291	Yes	NS	0.89919	Yes	NS	0.65916	Yes	NS	-0.6402
Z00001144-1	2410002M20Rik	RIKEN cDNA 2410002M20 gene		A_65_P17910,C0181A06-3_rev_PS0-60-0383,Z01144-1,Z312116-1	60	U025359-2	U025359	No		No	pfam03371#PRP38 PRP38 family,			NM_172697.1	AK031401,AK075925,BC059875	Yes	0	-0.25958	Yes	0	0.2566	Yes	0	-0.23029	Yes	0	-0.21972	Yes	0.0392	0.1712
Z00001147-1	Gale	galactose-4-epimerase, UDP	2310002A12Rik	A_65_P11186,C0181C02-3_rev_PS0-60-0496,Z01147-1,Z312119-1	60	U004957-2	U004957	Yes	GO:0005975#carbohydrate metabolism,GO:0006012#galactose metabolism,GO:0009225#nucleotide-sugar metabolism,GO:0003824#catalytic activity,GO:0003978#UDP-glucose 4-epimerase activity,GO:0016853#isomerase activity,GO:0016857#racemase and epimerase activity, a	No	pfam01370#Epimerase NAD dependent epimerase/dehydratase family,	MGI:1921496	Q8R059	NM_178389.2	AK009083,BC027438	Yes	0	0.81963	Yes	0	-0.83529	Yes	0	0.82289	Yes	0	0.79158	Yes	0	-0.8559
Z00001151-1	2310057H16Rik	RIKEN cDNA 2310057H16 gene		A_65_P20742,C0181E01-3_rev_PS0-60-0493,Z01151-1,Z312121-1	60	U018843-2	U018843	No	GO:0007017#microtubule-based process,GO:0007018#microtubule-based movement,GO:0005874#microtubule,GO:0005198#structural molecule activity,GO:0005525#GTP binding	No	pfam00091#Tubulin Tubulin/FtsZ family, GTPase domain,#pfam03953#Tubulin_C Tubulin/FtsZ family, C-terminal domain,			NM_026473.2	AK009958,AK015255,AK041002,BC008225	Yes	NS	-0.00952	Yes	NS	0.01508	Yes	NS	0.0069	Yes	NS	0.11022	Yes	NS	-0.039
Z00001152-1	Odag	ocular development associated gene	2310031E19Rik,2810047M21Rik,B330017N08Rik	A_65_P20403,C0181F11-3_rev_PS0-60-0368,Z01152-1,Z312122-1	60	U005282-2	U005282	No	GO:0003677#DNA binding	No		MGI:1914460		NM_026033.1	AB047921,AK009556,AK012921,AK078416,AK081359,BC019449	Yes	NS	-0.085	Yes	0.0076	0.0905	Yes	NS	-0.07264	Yes	NS	-0.06046	Yes	NS	0.0478
Z00001155-1	Jtb	Mus musculus jumping translocation breakpoint (Jtb), mRNA		A_65_P01050,C0181H06-3_rev_PS0-60-0314,Z01155-1,Z312123-1	60	U003487-3	U003487	No		No	pfam05439#JTB Jumping translocation breakpoint protein (JTB),			NM_206924.1	AB016490,AK004469,AK089048,BC008139,CL302456,CL302532,CL302639	Yes	NS	0.08532	Yes	0.0261	-0.07252	Yes	0	0.11129	Yes	0.0001	0.0982	Yes	0.0005	-0.1823
Z00001159-1	Arpc1b	actin related protein 2/3 complex, subunit 1B	L72,SOP2Hs,p41-ARC	A_65_P02221,C0182B07-3_rev_PS0-60-0492,Z01159-1,Z312124-1	58	U006427-1	U006427	Yes	GO:0005885#Arp2/3 protein complex	No	smart00320#WD40 WD40 repeats; Note that these repeats are permuted with respect to the structural repeats (blades) of the beta propeller domain,	MGI:1343142	Q9WV32	NM_023142.1	AF162768,AK002274,AK005378,BC003441,BC010275,BC020404	Yes	0	0.93863	Yes	0	-0.87268	Yes	0	0.92345	Yes	0	0.87011	Yes	0	-0.9634
Z00001162-1	Hmox1	heme oxygenase (decycling) 1	HO-1,Hmox,Hemox,Hsp32,D8Wsu38e,heme oxygenase 1	A_65_P12044,C0182E05-3_rev_PS0-60-0001,Z01162-1,Z312125-1	60	U009507-2	U009507	No	GO:0006788#heme oxidation,GO:0050896#response to stimulus,GO:0005792#microsome,GO:0016021#integral to membrane,GO:0004392#heme oxygenase (decyclizing) activity,GO:0016491#oxidoreductase activity	No	pfam01126#Heme_oxygenase Heme oxygenase.,	MGI:96163	P14901	NM_010442.1	BC010757,M33203,X13356	Yes	0	0.68922	Yes	0	-0.59093	Yes	0	0.63696	Yes	0	0.62213	Yes	0	-0.6437
Z00001163-1	Atp1b1	ATPase, Na+/K+ transporting, beta 1 polypeptide	Atpb,Atpb-1,sodium/potassium ATPase beta subunit	A_65_P12969,C0182E06-3_rev_PS0-60-0466,Z01163-1,Z312126-1	60	U021983-1	U021983	Yes	GO:0006813#potassium ion transport,GO:0006814#sodium ion transport,GO:0005886#plasma membrane,GO:0005890#sodium:potassium-exchanging ATPase complex,GO:0016020#membrane,GO:0016021#integral to membrane,GO:0016323#basolateral plasma membrane,GO:0005391#sodiu	No	pfam00287#Na_K-ATPase Sodium / potassium ATPase beta chain.,	MGI:88108	P14094	NM_009721.2	AK005071,AK010677,BC027319,CL213615,CL213664,X16646,X61433	Yes	0	0.35888	Yes	0	-0.36021	Yes	0	0.37584	Yes	0	0.35836	Yes	0	-0.4443
Z00001165-1	Aldh9a1	aldehyde dehydrogenase 9, subfamily A1	ESTM40,TMABA-DH	A_65_P06064,C0182E10-3_rev_PS0-60-0379,K0125D10-3_rev_PS0-60-0038,Z01165-1,Z15308-1,Z318121-1	60	U001056-2	U001056	Yes	GO:0006081#aldehyde metabolism,GO:0008152#metabolism,GO:0009437#carnitine metabolism,GO:0005829#cytosol,GO:0004028#aldehyde dehydrogenase activity,GO:0004029#aldehyde dehydrogenase (NAD) activity,GO:0005489#electron transporter activity,GO:0016491#oxidore	No	pfam00171#Aldedh Aldehyde dehydrogenase family,	MGI:1861622		NM_019993.2	AF170919,AK010526,BC003297	Yes	0	0.31907	Yes	0	-0.3127	Yes	0	0.26327	Yes	0	0.29721	Yes	0	-0.265
Z00001170-1	Vps28	vacuolar protein sorting 28 (yeast)	1110014J03Rik,D730005C08Rik	A_65_P01474,C0182H09-3_rev_PS0-60-0025,Z01170-1,Z312127-1	60	U245635-4	U245635	No	GO:0016197#endosome transport,GO:0005768#endosome,GO:0005829#cytosol,GO:0005515#protein binding	No	pfam03997#VPS28 VPS28 protein.,	MGI:1914164		NM_025842.1	AF373710,AK003572,AK003699,AK013852,AK085669,BC013535	Yes	NS	0.06368	Yes	0.0442	-0.0686	Yes	0.049	0.05418	Yes	0.0015	0.07721	Yes	NS	-0.0894
Z00001171-1	2310042G06Rik	RIKEN cDNA 2310042G06 gene		A_65_P12995,C0183A02-3_rev_PS0-60-0092,Z01171-1,Z312128-1	60	U023744-2	U023744	No		No	pfam04707#MSF1 MSF1-like conserved region,			NM_025531.2	AK003043,AK008542,AK013197,BC004775,BC026968,CL639988	Yes	NS	-0.00272	Yes	NS	0.00169	Yes	NS	0.03036	Yes	NS	0.02938	Yes	NS	-0.0631
Z00001173-1	Appbp2	amyloid beta precursor protein (cytoplasmic tail) binding protein 2	PAT1,mKIAA0228,1300003O07Rik	A_65_P01005,C0183A11-3_rev_PS0-60-0353,Z01173-1,Z312129-1	60	U033215-1	U033215	Yes	GO:0006810#transport,GO:0015031#protein transport,GO:0046907#intracellular transport,GO:0005634#nucleus,GO:0016020#membrane,GO:0030659#cytoplasmic vesicle membrane,GO:0008017#microtubule binding	No		MGI:1914134	Q9DAX9	NM_025825.2	AK004888,AK005440,AK014613,AK052422,AK122222,BC018442,BC019152	Yes	NS	0.09211	Yes	NS	-0.05132	Yes	NS	0.01443	Yes	NS	0.00604	Yes	NS	-0.0927
Z00001174-1	Gm9	Mus musculus, clone IMAGE:6743829, mRNA.	LOC194854	A_65_P18577,C0183B12-3_rev_PS0-60-0266,Z01174-1,Z312130-1	60	U039321-1	U039321	Yes		No		MGI:2684855		XM_110786.2	BC048624	Yes	0	0.5577	Yes	NS	-0.54518	Yes	NS	0.59714	Yes	0	0.28541	Yes	0	-0.4467
Z00001176-1	Pfpl	pore forming protein-like	Epcs5,Epcs50	A_65_P15144,C0183C06-3_rev_PS0-60-0001,Z01176-1,Z312131-1	60	U043708-1	U043708	Yes	GO:0000004#biological_process unknown,GO:0005615#extracellular space,GO:0016021#integral to membrane,GO:0005554#molecular_function unknown	No	smart00457#MACPF membrane-attack complex / perforin; ,	MGI:1860266		NM_019540.1	AF250839,BC052215	Yes	NS	0.03084	Yes	NS	-0.07026	Yes	NS	-0.00283	Yes	NS	-0.02506	Yes	NS	-0.0589
Z00001179-1	C79267	expressed sequence C79267	MGC:36549	A_65_P07944,C0183F04-3_rev_PS0-60-0413,Z01179-1,Z312132-1	60	U005018-1	U005018	Yes		No		MGI:2140675			BC024904,BC039928	Yes	0	0.29315	Yes	0	-0.29067	Yes	0	0.33809	Yes	0	0.32036	Yes	0	-0.3716
Z00001180-1	Crlz1	charged amino acid rich leucine zipper 1	2400011K09Rik	A_65_P14531,C0183F08-3_rev_PS0-60-0338,Z01180-1,Z312133-1	60	U041325-1	U041325	Yes	GO:0000004#biological_process unknown,GO:0005634#nucleus,GO:0005554#molecular_function unknown	No	pfam04000#Sas10_Utp3 Sas10/Utp3 family,	MGI:1919230		NM_023054.1	AF155362,AF271213,AK010316	Yes	NS	-0.06859	Yes	NS	0.06313	Yes	NS	-0.03777	Yes	NS	-0.04119	Yes	NS	0.0521
Z00001182-1	Fdps	farnesyl diphosphate synthetase	Fdpsl1,mKIAA1293,6030492I17Rik	A_65_P16709,C0183G12-3_rev_PS0-60-0080,Z01182-1,Z312134-1	60	U024268-5	U024268	Yes	GO:0016740#transferase activity	No	pfam00348#polyprenyl_synt Polyprenyl synthetase.,	MGI:104888		NM_134469.2,XM_356328.1	AF309508,AK088601,BC048497	Yes	NS	-0.09536	Yes	0.0042	0.09353	Yes	NS	-0.08504	Yes	NS	-0.09435	Yes	NS	0.0811
Z00001183-1	Sox8	SRY-box containing gene 8		A_65_P12594,C0183H05-3_rev_PS0-60-0220,Z01183-1,Z312135-1	60	U037556-2	U037556	No	GO:0006355#regulation of transcription, DNA-dependent,GO:0045944#positive regulation of transcription from Pol II promoter,GO:0005634#nucleus,GO:0005667#transcription factor complex,GO:0003677#DNA binding,GO:0003700#transcription factor activity,GO:000551	Yes	smart00398#HMG high mobility group; ,			NM_011447.1	AK032459,AK033460,AK034231,AK046473,AK053716,Z18957	Yes	NS	-0.0081	Yes	NS	-0.11365	Yes	0.001	-0.11457	Yes	0.0001	-0.11253	Yes	NS	-0.0299
Z00001185-1	Tomm34	translocase of outer mitochondrial membrane 34	TOM34,2610100K07Rik	A_65_P10017,C0184C04-3_rev_PS0-60-0385,Z01185-1,Z312136-1	60	U023624-2	U023624	Yes	GO:0006457#protein folding,GO:0005739#mitochondrion,GO:0016020#membrane,GO:0051082#unfolded protein binding	No	cd00189#TPR Tetratricopeptide repeat domain; typically contains 34 amino acids [WLF]-X(2)-[LIM]-[GAS]-X(2)-[YLF]-X(8)-[ASE]-X(3)-[FYL]-X(2)-[ASL]-X(4)-[PKE] is the consensus sequence; found in a variety of organisms including bacteria, cyanobacteria, yeas	MGI:1914395	Q9CYG7	NM_025996.1	AK011786,AK017699,AK075873,BC018278	Yes	NS	0.021	Yes	NS	-0.01679	Yes	NS	0.01167	Yes	NS	0.01708	Yes	NS	-0.1059
Z00001187-1	Abl1	v-abl Abelson murine leukemia oncogene 1	c-Abl,E430008G22Rik	A_65_P02180,C0184C07-3_rev_PS0-60-0395,Z01187-1,Z312137-1	60	U001605-8	U001605	Yes	GO:0000074#regulation of cell cycle,GO:0006468#protein amino acid phosphorylation,GO:0007242#intracellular signaling cascade,GO:0008151#cell growth and/or maintenance,GO:0018108#peptidyl-tyrosine phosphorylation,GO:0005634#nucleus,GO:0005737#cytoplasm,GO:	No	smart00326#SH3 Src homology 3 domains; Src homology 3 (SH3) domains bind to target proteins through sequences containing proline and hydrophobic amino acids,smart00252#SH2 Src homology 2 domains; Src homology 2 domains bind phosphotyrosine-containing poly	MGI:87859	P00520	NM_009594.1	AK037887,AK083248,AK088252,AK090095,AK090247,BC013801,BC035521,BC059260,J02995,K03228,L10656,M12263,M12264,M12265,M34905	Yes	0.0462	-0.19167	Yes	0	0.2121	Yes	0	-0.23978	Yes	0	-0.22324	Yes	NS	0.1093
Z00001193-1	Mbnl3	muscleblind-like 3 (Drosophila)	CHCR,MBLX,MBXL,MBLX39,A530038J18Rik,E430034C16Rik	A_65_P07665,C0184E11-3_rev_PS0-60-0266,Z01193-1,Z312138-1	60	U039375-4	U039375	No	GO:0007275#development,GO:0045662#negative regulation of myoblast differentiation,GO:0005634#nucleus,GO:0003676#nucleic acid binding	No		MGI:2444912	Q8R003	NM_134163.3	AB077700,AF466292,AJ427920,AK040522,AK040889,AK050908,AK053108,AK088971,BC057157	Yes	0	0.57713	Yes	0	-0.50181	Yes	0	0.43199	Yes	0	0.4109	Yes	0	-0.3533
Z00001196-1	D8ertd594e	DNA segment, Chr 8, ERATO Doi 594, expressed		A_65_P15891,C0184F12-3_rev_PS0-60-0082,Z01196-1,Z312140-1	60	U029802-2	U029802	No		No	cd00276#C2_1 Protein kinase C conserved region 2, subgroup 1; C2 Ca2+-binding motif present in phospholipases, protein kinases C, and synaptotagmins (amongst others); some PKCs lack calcium dependence,#smart00456#WW Domain with 2 conserved Trp (W) residu			NM_133791.3	AB045323,AK028956,AK032989,AK033065,AK036263,AK077344,AK079375,AK082911,AK086956,BC040690,BC054434,BC067050	Yes	0	0.4648	Yes	0	-0.45883	Yes	NS	0.54749	Yes	0	0.42956	Yes	NS	-0.3421
Z00001199-1	1200015F23Rik	Mus musculus adult male lung cDNA, RIKEN full-length enriched library, clone:1200015F23 product:PUTATIVE TCPTP-INTERACTING PROTEIN (FRAGMENT) homolog [Homo sapiens], full insert sequence.		A_65_P04941,C0184H04-3_rev_PS0-60-0084,Z01199-1,Z312141-1	60	U013915-1	U013915	Yes		No				XM_203936.3	AK004786,BC055754,BC061186	Yes	0	0.44912	Yes	0	-0.36803	Yes	0	0.29452	Yes	0	0.19206	Yes	0	-0.2569
Z00001200-1	Lrp10	low-density lipoprotein receptor-related protein 10	Lrp9	A_65_P01530,C0184H06-3_rev_PS0-60-0496,Z01200-1,Z312142-1	60	U015624-1	U015624	Yes	GO:0006629#lipid metabolism,GO:0006869#lipid transport,GO:0006897#endocytosis,GO:0005615#extracellular space,GO:0005905#coated pit,GO:0016021#integral to membrane,GO:0004872#receptor activity,GO:0005041#low-density lipoprotein receptor activity	No	cd00041#CUB CUB domain; extracellular domain; present in proteins mostly known to be involved in development; not found in prokaryotes, plants and yeast.,smart00042#CUB Domain first found in C1r, C1s, uEGF, and bone morphogenetic protein,smart00192#LDLa L	MGI:1929480	Q7TQH7	NM_022993.2	AB042200,BC011058,BC052378,BC054447	Yes	0	0.68955	Yes	0	-0.65797	Yes	0	0.69375	Yes	0	0.6667	Yes	0	-0.7473
Z00001211-1				A_65_P11128,C0186E01-3_rev_PS0-60-0274,Z01211-1,Z312143-1	60	U136932-1	U136932	Yes		No						Yes	NS	-0.09859	Yes	NS	0.0247	Yes	0	-0.17918	Yes	0	-0.20924	Yes	0.0499	0.1428
Z00001218-1	MGC27770,AW544981	Mus musculus hypothetical protein MGC27770 (MGC27770), mRNA	MGC:27770	A_65_P17378,C0188C06-3_rev_PS0-60-0046,Z01218-1,Z312145-1	60	U016451-2	U016451	Yes		No	cd00138#PLDc Phospholipase D,	MGI:2146227		NM_145986.1	AK030342,AK079344,BC016600	Yes	0.0014	0.20507	Yes	NS	-0.12607	Yes	0	0.19431	Yes	0	0.17164	Yes	NS	-0.0397
Z00001219-1	Sqle	squalene epoxidase	squalene monooxygenase	A_65_P18481,C0188C07-3_rev_PS0-60-0009,Z01219-1,Z312146-1	60	U016276-1	U016276	Yes	GO:0006118#electron transport,GO:0006725#aromatic compound metabolism,GO:0008152#metabolism,GO:0005615#extracellular space,GO:0016021#integral to membrane,GO:0004497#monooxygenase activity,GO:0004506#squalene monooxygenase activity,GO:0016491#oxidoreducta	No	pfam01494#FAD_binding_3 FAD binding domain,	MGI:109296	P52019	NM_009270.2	AK041198,BC042781,BC056361,BZ690239,D42048	Yes	0.0082	0.13381	Yes	0	-0.14167	Yes	0	0.10608	Yes	0.0001	0.10169	Yes	0.0335	-0.1344
Z00001220-1	M6pr	mannose-6-phosphate receptor, cation dependent	Mpr46,CD-MPR	A_65_P04574,C0188D10-3_rev_PS0-60-0039,Z01220-1,Z312147-1	60	U007368-3	U007368	Yes	GO:0006810#transport,GO:0006886#intracellular protein transport,GO:0005615#extracellular space,GO:0005764#lysosome,GO:0005770#late endosome,GO:0016020#membrane,GO:0016021#integral to membrane,GO:0004872#receptor activity,GO:0005215#transporter activity	No	pfam02157#Man-6-P_recep Cation-dependent mannose-6-phosphate receptor.,	MGI:96904	P24668	NM_010749.6,XM_357314.1	AK004656,BC027210,BC046956,BZ689895,CL210748,CL210802,CL210859,CL212679,CL213989,CL214584,CL303339,M58585,M63286,X56831,X64068,X64069	Yes	0	0.31269	Yes	0	-0.26343	Yes	0	0.16336	Yes	0	0.20603	Yes	0	-0.2864
Z00001222-1	Pdcd6	programmed cell death 6	PS2,Alg2,MA-3,alg-2	A_65_P11971,C0188F06-3_rev_PS0-60-0281,Z01222-1,Z312148-1	60	U034968-1	U034968	Yes	GO:0006915#apoptosis,GO:0005509#calcium ion binding	No	cd00051#EFh EF-hand, calcium binding motif; A diverse superfamily of calcium sensors and calcium signal modulators; most examples in this alignment model have 2 active canonical EF hands,	MGI:109283	P12815	NM_011051.2	AK008610,AK028223,AK078044,BC040079,U49112,X14938	Yes	0.0002	0.17372	Yes	0	-0.16218	Yes	0	0.1636	Yes	0	0.15444	Yes	0.0003	-0.2302
Z00001223-1	Dnmbp	dynamin binding protein	Tuba,2410003L07Rik,2410003M15Rik	A_65_P14959,C0188G04-3_rev_PS0-60-0455,Z01223-1,Z312149-1	60	U039065-5	U039065	No	GO:0005515#protein binding	No	smart00325#RhoGEF Guanine nucleotide exchange factor for Rho/Rac/Cdc42-like GTPases; Guanine nucleotide exchange factor for Rho/Rac/Cdc42-like GTPases Also called Dbl-homologous (DH) domain,#RhoGEF Guanine nucleotide exchange factor for Rho/Rac/Cdc42-like	MGI:1917352		NM_028029.1	AK010367,AK010372,AK076939,AK129261,AY383729,BC025944,CL705943	Yes	NS	0.02583	Yes	NS	-0.08478	Yes	NS	0.01727	Yes	NS	0.03097	Yes	NS	0.01
Z00001224-1	BC027092,D030051D21	Mus musculus hypothetical protein D030051D21 (D030051D21), mRNA	MGC:38792	A_65_P02916,C0188G07-3_rev_PS0-60-0532,Z01224-1,Z312150-1	60	U030799-1	U030799	Yes		No	cd00201#WW Two conserved tryptophans domain; also known as the WWP or rsp5 domain; around 40 amino acids; functions as an interaction module in a diverse set of signalling proteins; binds specific proline-rich sequences but at low affinities compared to o	MGI:2384878		NM_172531.2	AK032890,AK050991,BC066145,BC076567	Yes	0	0.70637	Yes	0	-0.68916	Yes	0	0.64484	Yes	0	0.61987	Yes	0	-0.6497
Z00001225-1	2610528A17Rik	RRZ048 BayGenomics Gene Trap Library pGT2Lxf Mus musculus cDNA, mRNA sequence.		A_65_P19582,C0188H03-3_rev_PS0-60-0203,Z01225-1,Z312151-1	60	U026553-3	U026553	No	GO:0008152#metabolism,GO:0005615#extracellular space,GO:0003824#catalytic activity	Yes	pfam00300#PGAM Phosphoglycerate mutase family.,			XM_132261.2	AK012159,AK034588,AK049246,BC021317,BC052179,CL639886,CL650496	Yes	NS	0.06927	Yes	NS	-0.05071	Yes	0.0037	0.07463	Yes	0.0385	0.05106	Yes	NS	-0.1032
Z00001228-1	Wars	tryptophanyl-tRNA synthetase	WRS	A_65_P03587,C0188H11-3_rev_PS0-60-0470,Z01228-1,Z312152-1	60	U034345-3	U034345	No	GO:0006412#protein biosynthesis,GO:0006418#tRNA aminoacylation for protein translation,GO:0006436#tryptophanyl-tRNA aminoacylation,GO:0004812#tRNA ligase activity,GO:0004830#tryptophan-tRNA ligase activity,GO:0005524#ATP binding,GO:0016874#ligase activity	No	pfam00458#WHEP-TRS WHEP-TRS domain.,pfam00579#tRNA-synt_1b tRNA synthetases class I (W and Y).,	MGI:104630	P32921	NM_011710.2	AK004541,AK007754,BC003450,BC046232	Yes	NS	0.04978	Yes	NS	-0.04035	Yes	0.0108	0.06051	Yes	NS	0.04914	Yes	NS	-0.108
Z00001230-1	G431001I09Rik	RIKEN cDNA G431001I09 gene		A_65_P05449,C0189A09-3_rev_PS0-60-0008,Z01230-1,Z312153-1	60	U022256-1	U022256	Yes		No	pfam07065#D123 ,			NM_133837.2	AK090122,BC019753,BC022972,BC023821,BC024787	Yes	NS	0.02319	Yes	NS	0.00077	Yes	NS	-0.00085	Yes	NS	0.00459	Yes	NS	0.0057
Z00001233-1	Mta2	metastasis-associated gene family, member 2	mmta2,Mta1l1	A_65_P08395,C0189E05-3_rev_PS0-60-0186,Z01233-1,Z312155-1	60	U019136-7	U019136	No	GO:0000122#negative regulation of transcription from Pol II promoter,GO:0006323#DNA packaging,GO:0006338#chromatin remodeling,GO:0006355#regulation of transcription, DNA-dependent,GO:0045944#positive regulation of transcription from Pol II promoter,GO:000	Yes	smart00439#BAH Bromo adjacent homology domain; ,#BAH Bromo adjacent homology domain; ,pfam01448#ELM2 ELM2 domain,smart00401#ZnF_GATA zinc finger binding to DNA consensus sequence [AT]GATA[AG] ; ,	MGI:1346340	Q9R190	NM_011842.3	AF159259,AK003701,AK077548,AK088158	Yes	0	-0.19866	Yes	0	0.19529	Yes	0	-0.19171	Yes	0	-0.17041	Yes	0.0364	0.1372
Z00001236-1	Arhgap1	Rho GTPase activating protein 1	B230365D05Rik	A_65_P16805,C0189G04-3_rev_PS0-60-0473,Z01236-1,Z312156-1	60	U002127-7	U002127	No	GO:0007264#small GTPase mediated signal transduction,GO:0008372#cellular_component unknown,GO:0005100#Rho GTPase activator activity	No	smart00516#SEC14 Domain in homologues of a S,smart00324#RhoGAP GTPase-activator protein for Rho-like GTPases; GTPase activator proteins towards Rho/Rac/Cdc42-like small GTPases,	MGI:2445003		NM_146124.2	AK046291,AK079048,AK084622,AK085554,BC006592,BC010328,BZ690227	Yes	0	0.32152	Yes	0	-0.31013	Yes	0	0.33823	Yes	0	0.29908	Yes	0	-0.3821
Z00001237-1	1100001D10Rik			A_65_P01248,C0189G07-3_rev_PS0-60-0062,Z01237-1,Z312157-1	60	U006036-1	U006036	Yes		No	pfam00023#Ank Ankyrin repeat,			XM_358359.1	AK003154,BC003286,BC037744,BC049187,BC057884,BC061692	Yes	0	0.67232	Yes	0	-0.62612	Yes	0	0.64951	Yes	0	0.69035	Yes	0.0023	-0.4692
Z00001239-1	4930486L24Rik	RIKEN cDNA 4930486L24 gene		A_65_P03237,C0189H10-3_rev_PS0-60-0481,Z01239-1,Z312158-1	60	U061008-1	U061008	Yes	GO:0006508#proteolysis and peptidolysis,GO:0004197#cysteine-type endopeptidase activity,GO:0008233#peptidase activity,GO:0008234#cysteine-type peptidase activity,GO:0016787#hydrolase activity	No	smart00645#Pept_C1 Papain family cysteine protease; ,			NM_178098.2	AK015635,AY146988,BC061218	Yes	0	1.34863	Yes	0	-1.22049	Yes	0	1.55019	Yes	0	1.54661	Yes	0	-1.5776
Z00001240-1	Wrd43	WD repeat domain 43		A_65_P04245,C0189H12-3_rev_PS0-60-0196,L0224G06-3_rev_PS0-60-0233,Z01240-1,Z18726-1,Z319582-1	60	U043620-5	U043620	No		No	smart00320#WD40 WD40 repeats; Note that these repeats are permuted with respect to the structural repeats (blades) of the beta propeller domain,				AK012043,AK032907,AK080660,AK129031,BZ690771	Yes	0.0002	-0.16709	Yes	0.0007	0.15595	Yes	0	-0.20774	Yes	0	-0.19218	Yes	NS	0.1164
Z00001241-1	Nfkb2	nuclear factor of kappa light polypeptide gene enhancer in B-cells 2, p49/p100	lyt,p49,p52,p50B,p49/p100,NF-kappaB2	A_65_P05728,C0190B01-3_rev_PS0-60-0493,Z01241-1,Z312159-1	60	U019521-3	U019521	No	GO:0006355#regulation of transcription, DNA-dependent,GO:0007165#signal transduction,GO:0007515#lymph gland development,GO:0008151#cell growth and/or maintenance,GO:0005634#nucleus,GO:0003677#DNA binding,GO:0003700#transcription factor activity,GO:0003713	Yes	pfam00554#RHD Rel homology domain (RHD),smart00429#IPT ig-like, plexins, transcription factors; ,pfam00023#Ank Ankyrin repeat,smart00005#DEATH DEATH domain, found in proteins involved in cell death (apoptosis),	MGI:1099800	Q9WTK5	NM_019408.1	AF155372,AF155373,BC027423	Yes	NS	-0.07207	Yes	NS	-0.04511	Yes	NS	0.01767	Yes	NS	0.00818	Yes	0.0236	-0.1377
Z00001245-1	9030407H20Rik	RIKEN cDNA 9030407H20 gene		A_65_P17264,C0190G12-3_rev_PS0-60-0119,Z01245-1,Z312161-1	60	U027755-3	U027755	No	GO:0016021#integral to membrane	No				NM_144805.1	AK078864,BC019416	Yes	0	0.41084	Yes	0	-0.32985	Yes	0	0.26719	Yes	0	0.29189	Yes	0	-0.4214
Z00001247-1	Spn	sialophorin	Cd43,Ly-48,3E8 antigen,leukosialin,A630014B01Rik	A_65_P03369,C0190H11-3_rev_PS0-60-0376,Z01247-1,Z312162-1	60	U029278-2	U029278	No	GO:0006952#defense response,GO:0005886#plasma membrane,GO:0016021#integral to membrane,GO:0005515#protein binding	No		MGI:98384	P15702	NM_009259.3	AK041480,AK041712,AK077764,M30693,S70677	Yes	0	0.28691	Yes	0	-0.34823	Yes	0	0.34516	Yes	0	0.3482	Yes	0	-0.3213
Z00001249-1	6230429P13Rik	Mus musculus 11 days embryo head cDNA, RIKEN full-length enriched library, clone:6230429P13 product:unknown EST, full insert sequence.		A_65_P10026,C0191B02-3_rev_PS0-60-0292,Z01249-1,Z312164-1	60	U192999-1	U192999	Yes		No					AK018100,AK078133	Yes	0.0006	0.17525	Yes	0.0003	-0.18097	Yes	0.0192	0.06414	Yes	0.0035	0.06819	Yes	NS	-0.1163
Z00001250-1	1200009C21Rik	RIKEN cDNA 1200009C21 gene	eIF3K	A_65_P17465,C0191B06-3_rev_PS0-60-0270,Z01250-1,Z312165-1	60	U110977-2	U110977	No	GO:0006412#protein biosynthesis,GO:0006413#translational initiation,GO:0005634#nucleus,GO:0003743#translation initiation factor activity	No	pfam06272#eIF-3_p25 Eukaryotic translation initiation factor 3 subunit 11 (eIF-3 p25),	MGI:1921080	Q9DBZ5	NM_028659.1	AK004664,AK037834,BC027638	Yes	NS	0.0078	Yes	NS	0.01034	Yes	NS	-0.05002	Yes	NS	-0.03571	Yes	NS	-0.0022
Z00001254-1	Cul2	cullin 2	1300003D18Rik,4932411N15Rik	A_65_P09159,C0191D07-3_rev_PS0-60-0318,Z01254-1,Z312167-1	60	U018351-5	U018351	No	GO:0006512#ubiquitin cycle,GO:0007049#cell cycle	No	smart00182#CULLIN Cullin; ,	MGI:1918995	Q9D4H8	NM_029402.1	AK004875,AK016520,AK028589,BC025902,BC026779,BC027428,CL214679,CL215315	Yes	NS	0.0408	Yes	NS	-0.03676	Yes	NS	-0.002	Yes	NS	0.00137	Yes	NS	-0.0245
Z00001255-1	Dhrs1	dehydrogenase/reductase (SDR family) member 1	1110029G07Rik	A_65_P19482,C0191D10-3_rev_PS0-60-0143,Z01255-1,Z312168-1	60	U168530-1	U168530	Yes	GO:0008152#metabolism,GO:0016491#oxidoreductase activity	No	pfam00106#adh_short short chain dehydrogenase,	MGI:1196314	Q99L04	NM_026819.2	AK003958,BC003930,BC023825	Yes	NS	0.08069	Yes	0.0257	-0.10194	Yes	NS	0.05385	Yes	NS	0.05334	Yes	NS	-0.0495
Z00001256-1	Plfr	proliferin related protein	PRP,PLF-RP	A_65_P19743,C0191E03-3_rev_PS0-60-0187,Z01256-1,Z312169-1	60	U034645-1	U034645	Yes	GO:0005576#extracellular region,GO:0005615#extracellular space,GO:0005179#hormone activity	No	pfam00103#Hormone_1 Somatotropin hormone family.,	MGI:97619	P04769	NM_011120.1	AK005421,AK005557,AK019461,AK030276,X02594	Yes	0	1.97687	Yes	0	-1.45473	Yes	0	2.37969	Yes	0	2.17401	Yes	0	-1.643
Z00001257-1	D2wsu81e	DNA segment, Chr 2, Wayne State University 81, expressed		A_65_P13233,C0191E09-3_rev_PS0-60-0001,Z01257-1,Z312170-1	60	U022470-2	U022470	No	GO:0004519#endonuclease activity	No	COG2106#COG2106 Uncharacterized conserved protein [Function unknown],#pfam02598#DUF171 Uncharacterized ACR, COG2106.,			NM_172660.1	AK036945,AK044983,AK046148	Yes	NS	-0.05975	Yes	NS	0.05877	Yes	NS	-0.0493	Yes	0	-0.11253	Yes	NS	0.0793
Z00001258-1	2610024N24Rik	Mus musculus cDNA clone IMAGE:5707658, partial cds.		A_65_P16174,C0191F02-3_rev_PS0-60-0518,Z01258-1,Z312171-1	60	U018138-2	U018138	No	GO:0006810#transport,GO:0015031#protein transport,GO:0005634#nucleus	No	smart00160#RanBD Ran-binding domain; Domain of apporximately 150 residues that stabilises the GTP-bound form of Ran (the Ras-like nuclear small GTPase),			XM_128698.5	AK011541,AK040481,BC066005,BZ690462	Yes	NS	-0.01467	Yes	NS	0.00409	Yes	NS	0.00611	Yes	NS	-0.0133	Yes	NS	-0.069
Z00001269-1	Dnpep	aspartyl aminopeptidase		A_65_P05688,C0192A03-3_rev_PS0-60-0599,Z01269-1,Z312173-1	60	U021500-2	U021500	No	GO:0006508#proteolysis and peptidolysis,GO:0005773#vacuole,GO:0004177#aminopeptidase activity,GO:0004250#aminopeptidase I activity,GO:0008237#metallopeptidase activity,GO:0016787#hydrolase activity	No	pfam02127#Peptidase_M18 Aminopeptidase I zinc metalloprotease (M18).,			NM_016878.2	AF005051,AK038646,AK052001	Yes	0	0.2907	Yes	0	-0.30313	Yes	0	0.30112	Yes	0	0.28728	Yes	0	-0.3231
Z00001271-1	Lig4	ligase IV, DNA, ATP-dependent	ligase IV,5830471N16Rik,DNA ligase IV	A_65_P17913,C0192B07-3_rev_PS0-60-0236,Z01271-1,Z312175-1	60	U029574-2	U029574	Yes	GO:0000012#single strand break repair,GO:0000910#cytokinesis,GO:0006260#DNA replication,GO:0006281#DNA repair,GO:0006310#DNA recombination,GO:0006974#response to DNA damage stimulus,GO:0005622#intracellular,GO:0005634#nucleus,GO:0003677#DNA binding,GO:000	No	pfam04675#DNA_ligase_A_N DNA ligase N terminus,smart00292#BRCT breast cancer carboxy-terminal domain; ,	MGI:1335098		NM_176953.2	AK030029,AK030966,AK048442,AK083353	Yes	0	-0.26875	Yes	0.0019	0.24907	Yes	0	-0.31408	Yes	0	-0.30568	Yes	0.0003	0.2457
Z00001273-1	2700049A03Rik	Mus musculus, Similar to RIKEN cDNA 2700049A03 gene, clone IMAGE:1378551, mRNA.		A_65_P01320,C0192C01-3_rev_PS0-60-0440,Z01273-1,Z312177-1	60	U014051-2	U014051	Yes		No				XM_126944.3	AK012399,AK040605,BC027577,BC043104,BC046527	Yes	0.0035	-0.22354	Yes	0.0195	0.16448	Yes	0	-0.23924	Yes	0	-0.24942	Yes	0.0001	0.2205
Z00001275-1	Ppp1ca	protein phosphatase 1, catalytic subunit, alpha isoform	Ppp1c,dism2	A_65_P07341,C0192D01-3_rev_PS0-60-0025,Z01275-1,Z312178-1	60	U038749-1	U038749	Yes	GO:0000910#cytokinesis,GO:0001763#branching morphogenesis,GO:0005977#glycogen metabolism,GO:0006417#regulation of protein biosynthesis,GO:0006470#protein amino acid dephosphorylation,GO:0007143#female meiosis,GO:0008151#cell growth and/or maintenance,GO:0	No	smart00156#PP2Ac Protein phosphatase 2A homologues, catalytic domain,	MGI:103016	P62137	NM_031868.1	AK007932,AK028392,AK090070,BC014828,U25809	Yes	NS	0.019	Yes	NS	-0.01733	Yes	NS	-0.0127	Yes	NS	-0.01522	Yes	NS	-0.0554
Z00001278-1	2310061A22Rik	RIKEN cDNA 2310061A22 gene		A_65_P08862,C0192D12-3_rev_PS0-60-0144,Z01278-1,Z312180-1	60	U042775-1	U042775	Yes	GO:0016192#vesicle-mediated transport,GO:0016021#integral to membrane	No	pfam04178#Got1 Got1-like family,			NM_025872.2	AK009991,AK018531	Yes	NS	0.0838	Yes	NS	-0.08483	Yes	NS	0.04808	Yes	NS	0.04086	Yes	NS	-0.0863
Z00001280-1	Slc25a20	solute carrier family 25 (mitochondrial carnitine/acylcarnitine translocase), member 20	Cact,mCAC,1110007P09Rik	A_65_P16307,C0192E04-3_rev_PS0-60-0089,Z01280-1,Z312181-1	60	U011036-3	U011036	No	GO:0006810#transport,GO:0005739#mitochondrion,GO:0005743#mitochondrial inner membrane,GO:0016020#membrane,GO:0016021#integral to membrane,GO:0019866#inner membrane,GO:0005215#transporter activity,GO:0005488#binding	No	pfam00153#Mito_carr Mitochondrial carrier protein.,	MGI:1928738	Q9Z2Z6	NM_020520.2	AK075624,BC029733,BC052871	Yes	0.032	0.10966	Yes	0.0011	-0.12365	Yes	0	0.15657	Yes	0	0.13574	Yes	0.0169	-0.1455
Z00001281-1	Calr	calreticulin	CRT,Calregulin	A_65_P05391,C0192E09-3_rev_PS0-60-0162,Z01281-1,Z312182-1	60	U030041-1	U030041	Yes	GO:0006457#protein folding,GO:0030866#cortical actin cytoskeleton organization and biogenesis,GO:0040020#regulation of meiosis,GO:0005615#extracellular space,GO:0005783#endoplasmic reticulum,GO:0009897#external side of plasma membrane,GO:0005509#calcium i	No	pfam00262#Calreticulin Calreticulin family.,	MGI:88252	P14211	NM_007591.2	AK075605,BC003453,CL212206,CL214112,CL302403,M92988,X14926,X56603	Yes	0	0.51455	Yes	0	-0.46253	Yes	0	0.42043	Yes	0	0.43316	Yes	0	-0.4376
Z00001282-1	0610039J04Rik		C76402,2810004N23Rik,3110004G14Rik	A_65_P13539,C0192F03-3_rev_PS0-60-0497,Z01282-1,Z312183-1	60	U009695-1	U009695	Yes		No	pfam00856#SET SET domain,	MGI:1913333		XM_134310.1	AK010304,AK075597	Yes	0	0.23072	Yes	0	-0.25647	Yes	0	0.25852	Yes	0	0.27105	Yes	0	-0.2417
Z00001283-1	Rsu1	Ras suppressor protein 1	rsp-1	A_65_P16920,C0192F04-3_rev_PS0-60-0292,Z01283-1,Z312184-1	60	U022296-3	U022296	Yes	GO:0007265#Ras protein signal transduction,GO:0008372#cellular_component unknown,GO:0005554#molecular_function unknown	No	cd00116#LRR_RI Leucine-rich repeats (LRRs), ribonuclease inhibitor (RI)-like subfamily,#COG4886#COG4886 Leucine-rich repeat (LRR) protein [Function unknown],	MGI:103040	Q01730	NM_009105.2	AK009288,AK011857,AK013076,AK014749,BC003827,BZ689881,BZ689882,CL211712,CL791768,X63039	Yes	0.0013	0.1569	Yes	0.0001	-0.16606	Yes	0	0.1405	Yes	0	0.14618	Yes	NS	-0.1051
Z00001284-1	1110004F10Rik		sid2057	A_65_P05830,C0192F08-3_rev_PS0-60-0499,Z01284-1,Z312185-1	60	U008666-4	U008666	No	GO:0000004#biological_process unknown,GO:0008372#cellular_component unknown,GO:0005554#molecular_function unknown	No		MGI:1929274		NM_019772.1	AB025407,AK003415,BC072575	Yes	NS	-0.08487	Yes	0.0139	0.08454	Yes	0.0424	-0.05091	Yes	0.0169	-0.06041	Yes	NS	-0.028
Z00001286-1	2310011J03Rik	RIKEN cDNA 2310011J03 gene		A_65_P19894,C0192G01-3_rev_PS0-60-0073,Z01286-1,Z312186-1	60	U032005-2	U032005	No		No				NM_025521.2	AK009305,AK020401,AK046452,BC023429	Yes	0.0032	0.1366	Yes	0.0002	-0.13578	Yes	0.033	0.0543	Yes	0.006	0.06289	Yes	NS	-0.1098
Z00001287-1	Rybp	RING1 and YY1 binding protein	YEAF1,MGC:62213,2410018J24Rik	A_65_P04571,C0192G02-3_rev_PS0-60-0121,Z01287-1,Z312187-1	60	U027687-2	U027687	Yes	GO:0000122#negative regulation of transcription from Pol II promoter,GO:0005634#nucleus,GO:0005654#nucleoplasm,GO:0003714#transcription corepressor activity,GO:0005515#protein binding	Yes		MGI:1929059		NM_019743.2	AF101779,AK010548,AK033024,BC053016,BZ690232,CL639867	Yes	0.0002	0.18528	Yes	0	-0.1565	Yes	0	0.18431	Yes	0	0.17644	Yes	0	-0.3107
Z00001288-1	Tnfsf5ip1	tumor necrosis factor superfamily, member 5-induced protein 1	Clast3,1700017I17Rik	A_65_P02226,C0192G06-3_rev_PS0-60-0203,Z01288-1,Z312188-1	60	U018846-2	U018846	No	GO:0000074#regulation of cell cycle,GO:0006915#apoptosis,GO:0007094#mitotic spindle checkpoint,GO:0042981#regulation of apoptosis,GO:0005634#nucleus	No		MGI:1922901		NM_134138.1	AB031387,AK006069,AK077569,BC016606	Yes	0.0007	0.17174	Yes	0	-0.15657	Yes	0	0.11146	Yes	0	0.10794	Yes	NS	-0.0994
Z00001293-1	Trmt1	tRNA (5-methylaminomethyl-2-thiouridylate)-methyltransferase 1	Trmu,1600025P05Rik	A_65_P20401,C0192H05-3_rev_PS0-60-0553,Z01293-1,Z312189-1	59	U016533-8	U016533	Yes	GO:0008033#tRNA processing,GO:0005737#cytoplasm,GO:0005739#mitochondrion,GO:0004808#tRNA (5-methylaminomethyl-2-thiouridylate)-methyltransferase activity,GO:0008168#methyltransferase activity,GO:0016740#transferase activity	No	pfam03054#tRNA_Me_trans tRNA methyl transferase,	MGI:1919276	Q9DAT5	NM_028063.1	AK005541,AK043532,AK044059,AY349617,BC037371,BC048925,BC051548,BC061026	Yes	0	-0.21081	Yes	0	0.1862	Yes	0	-0.16305	Yes	0	-0.16248	Yes	0.0006	0.1864
Z00001305-1	Galk1	galactokinase 1	GK,Glk,GALK,Glk1,GALK1	A_51_P243304,A_65_P15692,C0195C04-3_rev_PS0-60-0248,Z01305-1,Z312190-1	60	U033637-2	U033637	No	GO:0005975#carbohydrate metabolism,GO:0006012#galactose metabolism,GO:0008152#metabolism,GO:0016310#phosphorylation,GO:0005737#cytoplasm,GO:0004335#galactokinase activity,GO:0004396#hexokinase activity,GO:0005524#ATP binding,GO:0016301#kinase activity,GO:	No	COG0153#GalK Galactokinase [Carbohydrate transport and metabolism],#pfam00288#GHMP_kinases GHMP kinases putative ATP-binding protein.,	MGI:95730	Q9R0N0	NM_016905.1	AB027012,AK010340,AK011103,AK045694,AK088151,BC016602,BC050151	Yes	0	0.42819	Yes	0	-0.41197	Yes	0	0.39477	Yes	0	0.38762	Yes	0	-0.4599
Z00001310-1	Vasp	vasodilator-stimulated phosphoprotein		A_65_P07675,C0196B04-3_rev_PS0-60-0285,Z01310-1,Z312192-1	60	U028218-4	U028218	No	GO:0001843#neural tube closure,GO:0007411#axon guidance,GO:0030036#actin cytoskeleton organization and biogenesis,GO:0005925#focal adhesion,GO:0030027#lamellipodium,GO:0030175#filopodium,GO:0003779#actin binding	No	smart00461#WH1 WASP homology region 1; Region of the Wiskott-Aldrich syndrome protein (WASp) that contains point mutations in the majority of patients with WAS,			NM_009499.1	AF084548,BC010223,BC015289,CL639433	Yes	0	0.55687	Yes	0	-0.54339	Yes	0	0.49739	Yes	0	0.54394	Yes	0	-0.4969
Z00001311-1	Trpc4ap	transient receptor potential cation channel, subfamily C, member 4 associated protein	Trrp4ap,D2Ertd113e,4833429F06Rik,Trp4-associated protein TAP1	A_65_P06883,C0196B08-3_rev_PS0-60-0530,Z01311-1,Z312193-1	60	U023539-4	U023539	No		No		MGI:1930751	Q9JLV2	NM_019828.1	AF093589,AF130458,AF509881,AK037501,AK076496,AK087145,BC003931,BC033274,BC057330	Yes	0.0011	0.15883	Yes	0	-0.18262	Yes	0	0.22309	Yes	0	0.20028	Yes	0	-0.2909
Z00001314-1	Lamp1	lysosomal membrane glycoprotein 1	CD107a	A_65_P09582,C0197B05-3_rev_PS0-60-0197,Z01314-1,Z312194-1	60	U009101-3	U009101	No	GO:0005615#extracellular space,GO:0005764#lysosome,GO:0005770#late endosome,GO:0005771#multivesicular body,GO:0016020#membrane,GO:0016021#integral to membrane,GO:0042383#sarcolemma	No	pfam01299#Lamp Lysosome-associated membrane glycoprotein (Lamp).,	MGI:96745	P11438	NM_010684.1	AK004637,AY069968,BC006044,BC006785,BC049097,CL302726,CL303160,J03881,M25244,M32015	Yes	0	0.55762	Yes	0	-0.51576	Yes	0	0.4907	Yes	0	0.50178	Yes	0	-0.5342
Z00001322-1	9930104E21Rik	RIKEN cDNA 9930104E21 gene		A_65_P20353,C0199C01-3_rev_PS0-60-0041,Z01322-1,Z312195-1	60	U018416-5	U018416	No		No					AK037049,AK041384,AK077614,AK087007,BC019665,BC027367,BC050849	Yes	NS	0.0872	Yes	0.0125	-0.10189	Yes	0.0001	0.10283	Yes	0.0026	0.08139	Yes	NS	0.0465
Z00001334-1	9330164H19Rik	RIKEN cDNA 9330164H19 gene		A_65_P00782,C0200C08-3_rev_PS0-60-0003,Z01334-1,Z312200-1	60	U028442-1	U028442	Yes	GO:0016021#integral to membrane	No				NM_178704.2	AF538322,AK031345,AK033395,AK034217,AK045758,AK085462,BC050065,BC059897	Yes	NS	0.07271	Yes	NS	-0.02734	Yes	NS	-0.02859	Yes	NS	-0.00533	Yes	NS	0.0796
Z00001343-1	Tle3	transducin-like enhancer of split 3, homolog of Drosophila E(spl)	ESG,Grg3a,Grg3b,mKIAA1547,2610103N05Rik	A_65_P19223,C0200H07-3_rev_PS0-60-0215,Z01343-1,Z312201-1	60	U010593-9	U010593	No	GO:0006355#regulation of transcription, DNA-dependent,GO:0007222#frizzled signaling pathway,GO:0007283#spermatogenesis,GO:0016055#Wnt receptor signaling pathway,GO:0045449#regulation of transcription,GO:0005634#nucleus	Yes	pfam03920#TLE_N Groucho/TLE N-terminal Q-rich domain,smart00320#WD40 WD40 repeats; Note that these repeats are permuted with respect to the structural repeats (blades) of the beta propeller domain,	MGI:104634	Q08122	NM_009389.1	AK011812,AK031322,AK082705,AK122524,BC006672,BC029767,BC056465,X73360	Yes	0.0084	0.15842	Yes	0	-0.16306	Yes	0	0.15757	Yes	0	0.12933	Yes	0.0005	-0.1811
Z00001356-1	Polr3a	polymerase (RNA) III (DNA directed) polypeptide A	RPC1,RPC155,MGC:62420	A_65_P15378,C0201H03-3_rev_PS0-60-0250,Z01356-1,Z312204-1	60	U035313-2	U035313	No		Yes	pfam04998#RNA_pol_Rpb1_5 RNA polymerase Rpb1, domain 5,#smart00663#RPOLA_N RNA polymerase I subunit A N-terminus; ,	MGI:2681836			AK039440,BC053071	Yes	NS	0.09149	Yes	0.0491	-0.07339	Yes	NS	0.042	Yes	NS	0.01662	Yes	NS	-0.0367
Z00001390-1	Mrpl40	mitochondrial ribosomal protein L40	Nlvcf	A_65_P10205,C0205D06-3_rev_PS0-60-0645,Z01390-1,Z312206-1	60	U036866-1	U036866	Yes	GO:0000004#biological_process unknown,GO:0005739#mitochondrion,GO:0003735#structural constituent of ribosome,GO:0005554#molecular_function unknown	No		MGI:1332635	Q9Z2Q5	NM_010922.1	AF034092,AK018757,BC028436	Yes	NS	0.03979	Yes	NS	-0.04432	Yes	NS	-0.0054	Yes	NS	-0.01615	Yes	NS	-0.008
Z00001394-1	Zfp423	zinc finger protein 423	Roaz,Ebfaz,Zfp104,mKIAA0760	A_65_P16708,C0205F05-3_rev_PS0-60-0536,Z01394-1,Z312208-1	60	U030074-2	U030074	No	GO:0005634#nucleus,GO:0003676#nucleic acid binding	Yes	COG5188#PRP9 Splicing factor 3a, subunit 3 [RNA processing and modification],	MGI:1891217		NM_033327.2	AF188609,AK122365,AY147407,AY256893,BC059234,BZ690253,CL211125,CL211617,CL213222,CL213299,CL214765	Yes	0.0003	-0.24548	Yes	0	0.41086	Yes	0	-0.30012	Yes	0	-0.29432	Yes	0.0219	0.4398
Z00001405-1	Ap4e1	adaptor-related protein complex AP-4, epsilon 1		A_65_P09780,C0206C02-3_rev_PS0-60-0377,Z01405-1,Z312210-1	60	U002425-2	U002425	Yes	GO:0006886#intracellular protein transport,GO:0016192#vesicle-mediated transport,GO:0005802#Golgi trans face	No	pfam01602#Adaptin_N Adaptin N terminal region,				AK036944,AK039257,BC042530	Yes	NS	0.1599	Yes	NS	-0.16833	Yes	NS	-0.01514	Yes	NS	-0.03085	Yes	NS	-0.043
Z00001413-1	Epn2	epsin 2	Ibp2,9530051D10Rik	A_65_P12872,C0207A11-3_rev_PS0-60-0034,Z01413-1,Z312212-1	60	U041450-6	U041450	No	GO:0006897#endocytosis,GO:0008289#lipid binding	No	smart00273#ENTH Epsin N-terminal homology (ENTH) domain; ,	MGI:1333766	Q8CHU3	NM_010148.1	AF057286,AK020606,AK034321,AK036331,AK173093,BC039138,BZ690770,CL211833,CL214699	Yes	NS	0.02451	Yes	NS	-0.08902	Yes	NS	-0.01039	Yes	NS	0.02506	Yes	NS	0.007
Z00001421-1	U2af1-rs1	U2 small nuclear ribonucleoprotein auxiliary factor (U2AF) 1, related sequence 1	SP2,35kDa,Irlgs2,D11Ncvs75,U2afbp-rs	A_65_P16668,C0207F08-3_rev_PS0-60-0369,Z01421-1,Z312216-1	60	U012371-3	U012371	No	GO:0005634#nucleus,GO:0030529#ribonucleoprotein complex,GO:0003676#nucleic acid binding,GO:0003723#RNA binding	Yes	smart00361#RRM_1 RNA recognition motif; ,	MGI:98885	Q64707	NM_011663.1	AK030552,D17407,S69507	Yes	NS	0.08971	Yes	0.0054	-0.10115	Yes	0.001	0.08569	Yes	0.0005	0.09469	Yes	NS	-0.0081
Z00001428-1	Pml	promyelocytic leukemia	Trim19,1200009E24Rik	A_65_P16636,C0208F04-3_rev_PS0-60-0453,Z01428-1,Z312218-1	60	U030936-1	U030936	No	GO:0006355#regulation of transcription, DNA-dependent,GO:0016567#protein ubiquitination,GO:0030578#PML body organization and biogenesis,GO:0000151#ubiquitin ligase complex,GO:0005622#intracellular,GO:0005634#nucleus,GO:0016605#PML body,GO:0003677#DNA bind	Yes		MGI:104662	Q60953	NM_008884.2,NM_178087.2	AK028044,AK032799,AK052305,AK054135,BC020990,U33626,U89412	Yes	NS	-0.03296	Yes	NS	0.07906	Yes	0	-0.21284	Yes	0	-0.17999	Yes	0.034	0.1324
Z00001432-1	Scin	scinderin	adseverin	A_65_P16559,C0209F11-3_rev_PS0-60-0150,Z01432-1,Z312219-1	60	U033911-2	U033911	No	GO:0005856#cytoskeleton,GO:0003779#actin binding	No	smart00262#GEL Gelsolin homology domain; Gelsolin/severin/villin homology domain,	MGI:1306794	Q60604	NM_009132.1	AK173295,BC063328,U04354,Y13971	Yes	NS	0.01025	Yes	NS	-0.04325	Yes	NS	-0.05182	Yes	NS	-0.01474	Yes	NS	-0.1588
Z00001439-1	1300010F03Rik	G001C08 GGTC Gene Trap Library GV07C04 Mus musculus cDNA clone G001C08, mRNA sequence.	mKIAA0564,4932416F07Rik	A_65_P09689,C0211E04-3_rev_PS0-60-0150,Z01439-1,Z312221-1	60	U015880-2	U015880	Yes	GO:0005615#extracellular space,GO:0005739#mitochondrion,GO:0000166#nucleotide binding,GO:0005524#ATP binding,GO:0016787#hydrolase activity	No	COG0714#COG0714 MoxR-like ATPases [General function prediction only],smart00327#VWA von Willebrand factor (vWF) type A domain; VWA domains in extracellular eukaryotic proteins mediate adhesion via metal ion-dependent adhesion sites (MIDAS),#smart00327	MGI:1919008		XM_127737.3,XM_127785.5	AK004956,AK030028,AK033642,AK089438,AK129164,BC019143,BC037705,CL214325	Yes	0	0.29275	Yes	0	-0.31425	Yes	0	0.22254	Yes	0	0.21452	Yes	0.0027	-0.1889
Z00001455-1	Cables2	Cdk5 and Abl enzyme substrate 2	ik3-2	A_65_P05113,C0214E10-3_rev_PS0-60-0352,Z01455-1,Z312223-1	60	U023759-3	U023759	No	GO:0000004#biological_process unknown,GO:0000910#cytokinesis,GO:0007049#cell cycle,GO:0008372#cellular_component unknown,GO:0005515#protein binding	No	cd00043#CYCLIN Cyclin box fold,	MGI:2182335	Q8K3M5	NM_145851.1	AK050121,AY049712,BC024565,BC036954,BC037028,BC052789	Yes	NS	0.04818	Yes	NS	-0.03289	Yes	NS	-0.01916	Yes	NS	-0.02455	Yes	NS	-0.048
Z00001464-1				A_65_P14060,C0215H11-3_rev_PS0-60-0085,Z01464-1,Z312225-1	60	U073570-1	U073570	Yes		No						Yes	NS	-0.17506	Yes	NS	0.15595	Yes	NS	-0.42231	Yes	0	-0.14108	Yes	NS	0.2846
Z00001466-1	Cox10	COX10 homolog, cytochrome c oxidase assembly protein, heme A: farnesyltransferase (yeast)	2410004F01Rik	A_65_P17655,C0216A10-3_rev_PS0-60-0389,Z01466-1,Z312226-1	60	U032918-1	U032918	Yes	GO:0018347#protein amino acid farnesylation,GO:0005739#mitochondrion,GO:0004311#farnesyltranstransferase activity,GO:0016740#transferase activity	No	pfam01040#UbiA UbiA prenyltransferase family.,	MGI:1917633		NM_178379.2	AK010385,BC018301,BC038046	Yes	0.0067	0.12649	Yes	0.0044	-0.10783	Yes	0	0.13313	Yes	0	0.13647	Yes	NS	-0.1077
Z00001468-1				A_65_P04157,C0216D06-3_rev_PS0-60-0109,Z01468-1,Z312227-1	58	U161414-1	U161414	Yes		No						Yes	NS	0.13323	Yes	NS	-0.08007	Yes	0	-0.20135	Yes	0	-0.23199	Yes	NS	0.124
Z00001472-1	Rpo2tc1	RNA polymerase II transcriptional coactivator	P9,P15,Pc4	A_65_P11199,C0216G07-3_rev_PS0-60-0305,Z01472-1,Z312228-1	60	U036014-1	U036014	Yes	GO:0006350#transcription,GO:0006355#regulation of transcription, DNA-dependent,GO:0005634#nucleus,GO:0003677#DNA binding,GO:0003713#transcription coactivator activity	Yes	pfam02229#PC4 Transcriptional Coactivator p15 (PC4),	MGI:104811	P11031	NM_011294.2	AK048371,AK049260,BC010967,J03750	Yes	0	-0.67906	Yes	0	0.65546	Yes	0	-0.70289	Yes	0	-0.67768	Yes	0	0.719
Z00001478-1	Slc39a6	solute carrier family 39 (metal ion transporter), member 6	Ermelin	A_65_P20230,C0217C12-3_rev_PS0-60-0190,Z01478-1,Z312232-1	60	U038262-2	U038262	No	GO:0007275#development,GO:0007399#neurogenesis,GO:0030001#metal ion transport,GO:0005783#endoplasmic reticulum,GO:0016020#membrane,GO:0016021#integral to membrane,GO:0046873#metal ion transporter activity	No	pfam02535#Zip ZIP Zinc transporter,	MGI:2147279		NM_139143.1	AB071697,AK028976,BC054780,BC055012	Yes	0	-0.24708	Yes	0	0.26055	Yes	0	-0.2393	Yes	0	-0.21505	Yes	0.0003	0.1953
Z00001479-1	Gad1	glutamic acid decarboxylase 1	EP10,GAD67,Gad-1,Z49976	A_65_P07380,C0217D03-3_rev_PS0-60-0131,Z01479-1,Z312233-1	60	U001886-2	U001886	Yes	GO:0006520#amino acid metabolism,GO:0007268#synaptic transmission,GO:0042136#neurotransmitter biosynthesis,GO:0005739#mitochondrion,GO:0004351#glutamate decarboxylase activity,GO:0016829#lyase activity,GO:0016831#carboxy-lyase activity	No	pfam00282#Pyridoxal_deC Pyridoxal-dependent decarboxylase conserved domain.,	MGI:95632	P48318	NM_008077.2	AF326547,AF326548,AF483492,AF483493,AK047521,BC027059,S67453,Y12257,Z49976	Yes	0	-0.54389	Yes	0	0.50345	Yes	0	-0.81034	Yes	0	-0.45258	Yes	NS	0.1548
Z00001488-1	Smad1	MAD homolog 1 (Drosophila)	Mlp1,Madh1,Madr1,Smad 1	A_65_P11279,C0218D02-3_rev_PS0-60-0389,Z01488-1,Z312234-1	60	U029992-2	U029992	No	GO:0000165#MAPKKK cascade,GO:0006355#regulation of transcription, DNA-dependent,GO:0006357#regulation of transcription from Pol II promoter,GO:0007182#common-partner SMAD protein phosphorylation,GO:0007183#SMAD protein heteromerization,GO:0007276#gametoge	Yes	smart00523#DWA Domain A in dwarfin family proteins; ,#DWA Domain A in dwarfin family proteins; ,smart00524#DWB Domain B in dwarfin family proteins; ,	MGI:109452	P70340	NM_008539.3	AK017583,AK034045,AK054104,AK084505,AK087692,BC058693,U58992,U74359	Yes	0	-0.39007	Yes	0	0.3804	Yes	0	-0.35874	Yes	0	-0.35465	Yes	0.0136	0.2664
Z00001492-1	6330403M23Rik	RIKEN cDNA 6330403M23 gene		A_65_P09613,C0218E06-3_rev_PS0-60-0001,Z01492-1,Z312236-1	60	U233593-1	U233593	Yes		No					AK078053	Yes	NS	-0.05819	Yes	NS	-0.04213	Yes	NS	-0.04215	Yes	0.0478	-0.06459	Yes	NS	-0.0633
Z00001499-1	Rhobtb2	Rho-related BTB domain containing 2	Dbc2,mKIAA0717,E130206H14Rik	A_65_P18910,C0219F01-3_rev_PS0-60-0356,Z01499-1,Z312239-1	60	U035738-1	U035738	Yes	GO:0007264#small GTPase mediated signal transduction,GO:0005515#protein binding,GO:0005525#GTP binding	No	smart00175#RAB Rab subfamily of small GTPases; Rab GTPases are implicated in vesicle trafficking,smart00225#BTB Broad-Complex, Tramtrack and Bric a brac; Domain in Broad-Complex, Tramtrack and Bric a brac,	MGI:2180557	Q91V93	NM_153514.3	AF420001,AK021405,AK037927,AK038196,AK081100,AK122354,BC026836,BC056954	Yes	0	-0.48574	Yes	0	0.49171	Yes	0	-0.45601	Yes	0	-0.41452	Yes	0	0.3682
Z00001515-1	Map3k9	mitogen-activated protein kinase kinase kinase 9	Mlk1,Prke1,E130314H24Rik	A_65_P20778,C0221H07-3_rev_PS0-60-0384,Z01515-1,Z312242-1	60	U034143-1	U034143	Yes	GO:0004674#protein serine/threonine kinase activity,GO:0005524#ATP binding,GO:0016301#kinase activity,GO:0016740#transferase activity	No		MGI:2449952			BC036387	Yes	NS	0.04869	Yes	NS	0.14351	Yes	NS	-0.12897	Yes	NS	-0.02868	Yes	NS	0.2128
Z00001516-1				A_65_P04146,C0222A04-3_rev_PS0-60-0002,Z01516-1,Z312243-1	60	U252305-1	U252305	Yes		No						Yes	NS	0.1648	Yes	NS	-0.19024	Yes	0.0182	0.07937	Yes	0.0021	0.10376	Yes	NS	-0.0925
Z00001521-1	AI317237	expressed sequence AI317237	mKIAA1463	A_65_P20144,C0222E05-3_rev_PS0-60-0418,Z01521-1,Z312244-1	60	U016664-2	U016664	Yes	GO:0016874#ligase activity	No	pfam00501#AMP-binding AMP-binding enzyme.,	MGI:2145977		NM_172819.1	AB093297,AK030064,AK078824,AK090139,BC023757	Yes	0	0.71343	Yes	0	-0.57786	Yes	0	0.54631	Yes	0	0.42382	Yes	0	-0.7306
Z00001525-1	Ptk9	protein tyrosine kinase 9	A6,twf1,twinfilin,Twinfilin-1,actin monomer-binding protein	A_65_P16358,C0222H07-3_rev_PS0-60-0328,Z01525-1,Z312246-1	60	U036577-1	U036577	Yes	GO:0005622#intracellular,GO:0005856#cytoskeleton,GO:0003779#actin binding	No	smart00102#ADF Actin depolymerisation factor/cofilin -like domains; Severs actin filaments and binds to actin monomers,	MGI:1100520	Q91YR1	NM_008971.2	AK077410,AY267188,BC015081,U82324	Yes	NS	0.04135	Yes	NS	-0.06224	Yes	0.0001	0.0918	Yes	0	0.09184	Yes	NS	-0.129
Z00001558-1				A_51_P352782,A_65_P20743,C0227B10-3_rev_PS0-60-0358,Z01558-1,Z312250-1	60	U217463-1	U217463	Yes		No						Yes	0.0108	0.21203	Yes	0.0058	-0.17201	Yes	0	0.23573	Yes	0	0.24051	Yes	0	-0.2413
Z00001567-1	Magel2	melanoma antigen, family L, 2	ns7,nM15,NDNL1,Mage-l2	A_65_P10858,C0228A03-3_rev_PS0-60-0011,Z01567-1,Z312252-1	60	U008171-3	U008171	No	GO:0045449#regulation of transcription,GO:0005515#protein binding	Yes	pfam01454#MAGE MAGE family,	MGI:1351648	Q9QZ04	NM_013779.1	AJ243608,BC054763,BC062913,BC071222	Yes	0.034	0.12337	Yes	0	-0.19634	Yes	NS	0.1116	Yes	0	0.13483	Yes	NS	-0.0512
Z00001568-1	BC033915		mKIAA0999,5730525O22Rik	A_65_P04360,C0228A08-3_rev_PS0-60-0389,Z01568-1,Z312253-1	58	U010432-1	U010432	Yes	GO:0004674#protein serine/threonine kinase activity,GO:0005524#ATP binding,GO:0016301#kinase activity,GO:0016740#transferase activity	No	smart00220#S_TKc Serine/Threonine protein kinases, catalytic domain; Phosphotransferases,	MGI:2446296		XM_194455.3	AK017789,AK128893,AK129257,BC033915,BC058975,BC063268	Yes	0.0361	-0.11155	Yes	NS	0.10171	Yes	NS	-0.07649	Yes	NS	-0.05545	Yes	NS	0.0304
Z00001571-1	Pitpnb	phosphatidylinositol transfer protein, beta	Pitp beta	A_65_P17102,C0228D10-3_rev_PS0-60-0156,Z01571-1,Z312254-1	60	U005992-9	U005992	No	GO:0001701#embryonic development (sensu Mammalia),GO:0006810#transport,GO:0005622#intracellular,GO:0005543#phospholipid binding,GO:0008289#lipid binding	No	pfam02121#IP_trans Phosphatidylinositol transfer protein.,	MGI:1927542	P53811	NM_019640.2	AK028235,BC023415,BC034676,BC037754,U46934	Yes	0	0.29437	Yes	0	-0.27644	Yes	0	0.26836	Yes	0	0.24443	Yes	0.0011	-0.3271
Z00001582-1	4930556P03Rik	RIKEN cDNA 4930556P03 gene		A_65_P20814,C0229E05-3_rev_PS0-60-0268,Z01582-1,Z312258-1	60	U036649-1	U036649	Yes	GO:0016740#transferase activity	No	pfam06859#Bin3 Bicoid-interacting protein 3 (Bin3),			NM_029236.1	AK016154,BC016225	Yes	NS	0.08325	Yes	NS	-0.10835	Yes	NS	-0.05041	Yes	NS	0.03147	Yes	NS	-0.0762
Z00001583-1	4732486I23Rik	RIKEN cDNA 4732486I23 gene		A_65_P10124,C0229F07-3_rev_PS0-60-0521,Z01583-1,Z312259-1	60	U023102-2	U023102	No		No					AK029058,BC021511	Yes	0	-0.81719	Yes	0	0.7526	Yes	0	-0.92074	Yes	0	-0.888	Yes	0	0.827
Z00001584-1	Prlpc2	prolactin-like protein C 2	PLP-Cbeta,1600019F10Rik	A_65_P19041,C0229F08-3_rev_PS0-60-0560,Z01584-1,Z312260-1	60	U034640-1	U034640	Yes	GO:0005576#extracellular region,GO:0005615#extracellular space,GO:0005179#hormone activity	No	pfam00103#Hormone_1 Somatotropin hormone family.,	MGI:1914560		NM_023332.2	AF158744,AK005409,AK005494,BC064762	Yes	0	2.83973	Yes	0	-2.19606	Yes	0	2.57913	Yes	0	2.16316	Yes	0	-1.7208
Z00001592-1	BC060631	cDNA sequence BC060631	MGC:79206,mKIAA0431	A_65_P16538,C0231A11-3_rev_PS0-60-0137,Z01592-1,Z312263-1	60	U042933-2	U042933	No		No		MGI:2682328		NM_177700.3	AK087334,AK122281,AX775769,BC025922,BC027752,BC058974,BC060631	Yes	0	0.32051	Yes	0	-0.32989	Yes	0	0.25652	Yes	0	0.2772	Yes	0	-0.3624
Z00001599-1	4933434E20Rik	RIKEN cDNA 4933434E20 gene	5730552F22Rik	A_65_P17911,C0231H12-3_rev_PS0-60-0152,Z01599-1,Z312265-1	60	U003483-5	U003483	No		No	pfam07406#NICE-3 NICE-3 protein,	MGI:1914027		NM_025762.1,NM_027500.1,XM_130910.2,XM_130918.1,XM_135519.3	AK007060,AK009362,AK017833,AK034749,AK051238,AK077215,AY533135,BC018438,BC022598,BC027190,BC048560	Yes	0.0028	0.14116	Yes	0	-0.14535	Yes	0	0.1083	Yes	0	0.15012	Yes	0	-0.2239
Z00001600-1	Il17re	interleukin 17 receptor E		A_65_P17149,C0232A10-3_rev_PS0-60-0097,Z01600-1,Z312266-1	60	U007270-9	U007270	No		No				NM_145826.2	AF458068,AK046302,AK046713,AK078876,BC026737,BC069861	Yes	0	0.32024	Yes	0.0001	-0.29356	Yes	0	0.18779	Yes	0	0.24282	Yes	NS	-0.0977
Z00001614-1	C330012H03Rik	RIKEN cDNA C330012H03 gene		A_65_P10872,C0233E06-3_rev_PS0-60-0025,Z01614-1,Z312268-1	60	U036909-4	U036909	No	GO:0003676#nucleic acid binding	No	smart00322#KH K homology RNA-binding domain; ,#smart00360#RRM RNA recognition motif; ,#RRM RNA recognition motif; ,smart00322			NM_183029.1	AK031773,AK044984,AK049196,AK077404,BC023758,BC054552	Yes	NS	-0.0008	Yes	NS	0.00506	Yes	NS	-0.13334	Yes	NS	-0.07577	Yes	NS	0.2095
Z00001616-1	Osbpl5	oxysterol binding protein-like 5	ORP5,Obph1,1110006M06Rik	A_65_P16898,C0233H10-3_rev_PS0-60-0127,Z01616-1,Z312269-1	60	U029516-3	U029516	No	GO:0016021#integral to membrane	No	smart00233#PH Pleckstrin homology domain,pfam01237#Oxysterol_BP Oxysterol-binding protein.,	MGI:1930265		NM_024289.1	AB074008,AJ278263	Yes	0.0308	-0.11563	Yes	0.0237	0.1132	Yes	0.0009	-0.08847	Yes	0.0002	-0.09734	Yes	NS	0.0655
Z00001622-1	2310066N05Rik	RIKEN cDNA 2310066N05 gene	2210420E24Rik	A_65_P13902,C0234F06-3_rev_PS0-60-0288,Z01622-1,Z312270-1	60	U024741-1	U024741	Yes		Yes	pfam04427#Brix Brix domain.,	MGI:1917535		NM_027332.1,NM_027371.1	AK008988,AK010079,BC028802,BC056165	Yes	NS	-0.02165	Yes	NS	0.01791	Yes	NS	0.00977	Yes	NS	0.00461	Yes	NS	0.0017
Z00001625-1	Btbd5	BTB (POZ) domain containing 5	MGC:47075,2810440N09Rik,4122402F11Rik,4931401E10Rik	A_65_P07014,C0235A11-3_rev_PS0-60-0364,Z01625-1,Z312272-1	60	U033998-2	U033998	No	GO:0000004#biological_process unknown,GO:0008372#cellular_component unknown,GO:0005515#protein binding,GO:0005554#molecular_function unknown	No	smart00225#BTB Broad-Complex, Tramtrack and Bric a brac; Domain in Broad-Complex, Tramtrack and Bric a brac,smart00612#Kelch Kelch domain.,	MGI:1913939	Q9CR40	NM_025707.1	AK002637,AK012778,AK013278,AK014466,AK016422,BC018469,BC037017	Yes	0	0.2122	Yes	0	-0.19449	Yes	0	0.18352	Yes	0	0.1454	Yes	0	-0.2441
Z00001626-1	Pde10a	phosphodiesterase 10A		A_65_P10375,C0235C01-3_rev_PS0-60-0126,Z01626-1,Z312273-1	60	U017473-4	U017473	No	GO:0007165#signal transduction,GO:0003824#catalytic activity,GO:0004114#3',5'-cyclic-nucleotide phosphodiesterase activity,GO:0016787#hydrolase activity,GO:0030553#3',5'-cGMP binding	No	smart00065#GAF Domain present in phytochromes and cGMP-specific phosphodiesterases,#GAF Domain present in phytochromes and cGMP-specific phosphodiesterases,smart00471#HDc Metal dependent phosphohydrolases with conserved 'HD' motif,			NM_011866.1	AF110507,AK014090,AK039249,AK082893,AY360383	Yes	0	0.90557	Yes	0	-0.92946	Yes	0	1.00862	Yes	0	0.96016	Yes	NS	-0.5956
Z00001628-1	Tnrc15	trinucleotide repeat containing 15	GIGYF2,mKIAA0642,2610016F01Rik,A830080H02Rik	A_65_P02659,C0235G01-3_rev_PS0-60-0069,Z01628-1,Z312274-1	60	U000557-5	U000557	Yes		No	smart00444#GYF Contains conserved Gly-Tyr-Phe residues; Proline-binding domain in CD2-binding protein,	MGI:2138584		NM_146112.2	AK011414,AK034426,AK044009,AK079246,AK122337,AY176043,BC021370,BC025466,BC027137,BC030845,BC076610,BZ690376,CL212930,CL214785,CL301972	Yes	0.0001	0.24569	Yes	0	-0.25807	Yes	0	0.1716	Yes	0	0.15864	Yes	0.0001	-0.224
Z00001650-1	2310005N01Rik	RIKEN cDNA 2310005N01 gene	2810036M01Rik	A_65_P06040,C0239B07-3_rev_PS0-60-0338,Z01650-1,Z312275-1	60	U004798-9	U004798	No		No		MGI:1917338		NM_027310.1	AK009177,AK012867,BC061024	Yes	0	-0.36844	Yes	0	0.37593	Yes	0	-0.34603	Yes	0	-0.33478	Yes	0	0.3039
Z00001654-1	4732416F18	Mus musculus hypothetical protein 4732416F18 (4732416F18), mRNA		A_65_P05138,C0239G03-3_rev_PS0-60-0112,Z01654-1,Z312276-1	60	U023760-1	U023760	No		No	pfam05557#MAD Mitotic checkpoint protein,			NM_173031.1	AK028610,BC066135	Yes	0.0012	0.33314	Yes	0.0026	-0.25136	Yes	NS	0.06797	Yes	0	0.13068	Yes	NS	-0.0746
Z00001663-1	Zfp50	zinc finger protein 50	Kup,Zfp-50,2810462M08Rik	A_65_P14887,C0241C11-3_rev_PS0-60-0216,Z01663-1,Z312277-1	60	U034088-2	U034088	Yes	GO:0003676#nucleic acid binding	No	smart00225#BTB Broad-Complex, Tramtrack and Bric a brac; Domain in Broad-Complex, Tramtrack and Bric a brac,	MGI:99197		XM_127016.2	AK013374,BC068249,CL706114	Yes	NS	-0.01062	Yes	NS	0.07563	Yes	0.0005	-0.15352	Yes	0	-0.12643	Yes	0.0333	0.1613
Z00001665-1	Rab6b	RAB6B, member RAS oncogene family	D9Bwg0185e,C330006L04Rik	A_65_P14035,C0241D12-3_rev_PS0-60-0502,Z01665-1,Z312279-1	60	U010941-3	U010941	No	GO:0006886#intracellular protein transport,GO:0006890#retrograde transport, Golgi to ER,GO:0007264#small GTPase mediated signal transduction,GO:0015031#protein transport,GO:0005794#Golgi apparatus,GO:0003924#GTPase activity,GO:0005525#GTP binding,GO:00085	No	smart00176#RAN Ran (Ras-related nuclear proteins) /TC4 subfamily of small GTPases; Ran is involved in the active transport of proteins through nuclear pores,	MGI:107283	P61294	NM_173781.3	AK035893,AK082732,BC059903,BC060618	Yes	0	-0.47714	Yes	0	0.44549	Yes	0	-0.44234	Yes	0	-0.41078	Yes	0	0.3997
Z00001666-1	Pstk	phosphoseryl-tRNA kinase	LOC381976,5430423O14Rik,5730458D16Rik	A_65_P13003,C0241E02-3_rev_PS0-60-0289,Z01666-1,Z312280-1	60	U008853-4	U008853	No	GO:0016787#hydrolase activity	No	COG4088#COG4088 Predicted nucleotide kinase [Nucleotide transport and metabolism],	MGI:2685945		NM_177609.2,XM_356009.1	AK017332,AK077585,BC030313	Yes	0	-0.34862	Yes	0	0.3271	Yes	0	-0.37364	Yes	0	-0.38384	Yes	0	0.4418
Z00001671-1	Scfd2	sec1 family domain containing 2	STXBP1L1,E430013M20Rik	A_65_P05794,C0241G05-3_rev_PS0-60-0045,Z01671-1,Z312281-1	60	U026305-4	U026305	No	GO:0006810#transport,GO:0006904#vesicle docking during exocytosis,GO:0015031#protein transport,GO:0016192#vesicle-mediated transport	No		MGI:2443446	Q8BTY8	NM_178672.3	AK034000,AK036637,AK044408,AK047026,AK047738,AK050673,AK054548,AK088353,AK089011,AK089153,BC042528	Yes	0.0366	0.13199	Yes	NS	-0.0974	Yes	NS	0.06453	Yes	NS	0.013	Yes	NS	-0.0668
Z00001681-1	2610524A10Rik	RIKEN cDNA 2610524A10 gene		A_65_P06808,C0242H05-3_rev_PS0-60-0443,Z01681-1,Z312284-1	60	U010910-4	U010910	No		No				NM_028258.1	AK012132,AK028787,AK034503,AK086512	Yes	0.0399	-0.12741	Yes	NS	0.09723	Yes	0	-0.15697	Yes	0.0027	-0.08239	Yes	NS	0.0402
Z00001696-1	2310066E14Rik	RIKEN cDNA 2310066E14 gene		A_65_P10146,C0244C11-3_rev_PS0-60-0390,Z01696-1,Z312287-1	60	U009749-3	U009749	No	GO:0003899#DNA-directed RNA polymerase activity	No					AK010063,AK052316,AK122573,BC006820,BC030451	Yes	0	0.59044	Yes	0	-0.54305	Yes	0	0.52692	Yes	0	0.58035	Yes	0	-0.598
Z00001703-1	AI481500	expressed sequence AI481500		A_65_P16219,C0245A10-3_rev_PS0-60-0138,Z01703-1,Z312289-1	60	U006424-3	U006424	No	GO:0006355#regulation of transcription, DNA-dependent,GO:0016568#chromatin modification,GO:0005634#nucleus,GO:0016773#phosphotransferase activity, alcohol group as acceptor	Yes	pfam02259#FAT FAT domain,#FAT FAT domain,smart00146#PI3Kc Phosphoinositide 3-kinase, catalytic domain; Phosphoinositide 3-kinase isoforms participate in a variety of processes, including cell motility, the Ras pathway, vesicle trafficking and secretion, a			NM_133901.2	AK029388,BC008264,BC024064,BC029023,BC050105	Yes	NS	0.25492	Yes	NS	-0.23228	Yes	NS	0.2208	Yes	NS	0.28367	Yes	NS	-0.1077
Z00001728-1	2410131K14Rik			A_65_P11978,C0247D10-3_rev_PS0-60-0072,Z01728-1,Z312291-1	60	U006091-1	U006091	Yes		No					AK010791,AK090380	Yes	0.0257	-0.1285	Yes	0.0188	0.10253	Yes	0	-0.12897	Yes	0	-0.1445	Yes	NS	0.0075
Z00001737-1	4732481H14Rik	RIKEN cDNA 4732481H14 gene	C030041J06Rik	A_65_P13947,C0248D10-3_rev_PS0-60-0069,Z01737-1,Z312292-1	60	U004386-3	U004386	No	GO:0007242#intracellular signaling cascade	No	smart00312#PX PhoX homologous domain, present in p47phox and p40phox,	MGI:2443882		NM_172468.1	AK029012,AK076374	Yes	0	0.48317	Yes	0	-0.39103	Yes	0	0.25747	Yes	0	0.27856	Yes	0.032	-0.1651
Z00001739-1	Prkcbp1	protein kinase C binding protein 1	RACK7,ZMYND8,mKIAA1125,1110013E22Rik,2010005I16Rik,3632413B07Rik	A_65_P19546,C0248E03-3_rev_PS0-60-0003,Z01739-1,Z312293-1	60	U023664-4	U023664	No	GO:0016301#kinase activity	Yes	smart00249#PHD PHD zinc finger; ,#PHD PHD zinc finger; ,smart00297#BROMO bromo domain; ,#BROMO bromo domain; ,smart00293#PWWP domain with conserved PWWP motif; conservation of Pro-Trp-Trp-Pro residues ,#PWWP domain with conserved PWWP motif; conservation	MGI:1918025		NM_027230.2,NM_172270.1	AB093284,AK003657,AK008125,AK014397,AK038961,AK080667,BC012446,BC020059,BC023300,BC041797,BC048186,BC060508,BC063267,BZ690846,CL210527,CL210558,CL210821,CL210825,CL210987,CL211002,CL211020,CL211626,CL211634,CL211702,CL211721,CL211766,CL211936,CL211952,CL2	Yes	0.0262	0.32165	Yes	0.0014	-0.16818	Yes	NS	0.0339	Yes	0.0149	0.06542	Yes	NS	-0.0697
Z00001747-1	Pard6g	par-6 partitioning defective 6 homolog gamma (C. elegans)	2410049N21Rik	A_65_P10109,C0249A04-3_rev_PS0-60-0251,Z01747-1,Z312295-1	60	U018936-1	U018936	Yes	GO:0000910#cytokinesis,GO:0007049#cell cycle,GO:0007242#intracellular signaling cascade,GO:0005923#tight junction,GO:0016020#membrane,GO:0005515#protein binding	No	smart00666#PB1 PB1 domain ; Phox and Bem1p domain, present in many eukaryotic cytoplasmic signalling proteins,smart00228#PDZ Domain present in PSD-95, Dlg, and ZO-1/2,	MGI:2135606	Q9JK84	NM_053117.2	AF252290,AK010699,AK019835,AK035811,BC037678	Yes	0	0.32486	Yes	0	-0.32341	Yes	0	0.29016	Yes	0	0.29958	Yes	NS	-0.2317
Z00001759-1	2700029E10Rik	RIKEN cDNA 2700029E10 gene		A_65_P04203,C0250A09-3_rev_PS0-60-0299,Z01759-1,Z312300-1	60	U015824-4	U015824	No	GO:0016021#integral to membrane	No	pfam03134#TB2_DP1_HVA22 TB2/DP1, HVA22 family,			NM_180588.1	AK012301,BC033929	Yes	0.0474	0.10054	Yes	0.0167	-0.08384	Yes	0.0091	0.06685	Yes	NS	0.04426	Yes	0.0156	-0.1347
Z00001760-1	Ttf2	transcription termination factor, RNA polymerase II	4632434F22Rik	A_65_P16224,C0250D06-3_rev_PS0-60-0078,Z01760-1,Z312301-1	60	U024429-1	U024429	No		No	pfam06839#zf-GRF GRF zinc finger,smart00487#DEXDc DEAD-like helicases superfamily; ,smart00490#HELICc helicase superfamily c-terminal domain; ,	MGI:1921294		XM_131118.2,XM_207781.3	AK014607,AK078759,AK087352	Yes	0.0213	-0.11777	Yes	0.0046	0.10826	Yes	0	-0.13242	Yes	0.0001	-0.10683	Yes	NS	0.0924
Z00001766-1	Entpd1	ectonucleoside triphosphate diphosphohydrolase 1	Cd39,NTPDase-1,ectoapyrase,2610206B08Rik	A_65_P03042,C0251A11-3_rev_PS0-60-0010,Z01766-1,Z312303-1	60	U019438-6	U019438	No	GO:0006200#ATP catabolism,GO:0007186#G-protein coupled receptor protein signaling pathway,GO:0009181#purine ribonucleoside diphosphate catabolism,GO:0030168#platelet activation,GO:0005605#basal lamina,GO:0005886#plasma membrane,GO:0016021#integral to memb	No	pfam01150#GDA1_CD39 GDA1/CD39 (nucleoside phosphatase) family.,	MGI:102805	P55772	NM_009848.2	AF037366,AK011895,AK028625,AK029512,AK030601,BC011278	Yes	0	0.6234	Yes	0	-0.55051	Yes	0	0.41439	Yes	0	0.30229	Yes	0	-0.2608
Z00001769-1	D130038B21Rik	RIKEN cDNA D130038B21 gene		A_65_P11769,C0251D12-3_rev_PS0-60-0425,Z01769-1,Z312304-1	60	U030757-2	U030757	No	GO:0005615#extracellular space	No				NM_178644.2	AK051349,BC025514,BC026022,BC028824,BC034836	Yes	0	0.63447	Yes	0	-0.6427	Yes	0	0.67031	Yes	0	0.6467	Yes	0	-0.6537
Z00001778-1	Sitpec	signaling intermediate in Toll pathway-evolutionarily conserved	ECSIT	A_65_P00649,C0252F06-3_rev_PS0-60-0159,Z01778-1,Z312305-1	60	U030602-4	U030602	No	GO:0001707#mesoderm formation,GO:0006357#regulation of transcription from Pol II promoter,GO:0007178#transmembrane receptor protein serine/threonine kinase signaling pathway,GO:0030509#BMP signaling pathway,GO:0005667#transcription factor complex,GO:00037	Yes	pfam06239#ECSIT ECSIT (evolutionarily conserved signaling intermediate in Toll pathways),	MGI:1349469		NM_012029.1	AF182510,AK007564,AK012835,BC004583,BC016424	Yes	NS	-0.02677	Yes	NS	0.05113	Yes	NS	-0.06885	Yes	NS	-0.06057	Yes	NS	0.0859
Z00001782-1	Tmem24	transmembrane protein 24	1300006O23Rik	A_65_P12621,C0253C04-3_rev_PS0-60-0065,Z01782-1,Z312306-1	60	U030767-6	U030767	No	GO:0016021#integral to membrane	No		MGI:1919014	Q80X80	XM_134795.3	AK004920,AK039220,BC035271,BC049875,BC056612,BC060156	Yes	0	0.22088	Yes	0.001	-0.17437	Yes	0	0.15805	Yes	0.0001	0.12558	Yes	NS	-0.0664
Z00001783-1	Crlf3	cytokine receptor-like factor 3	Creme9,cytor4	A_65_P05975,C0253D06-3_rev_PS0-60-0172,Z01783-1,Z312307-1	60	U033158-4	U033158	No	GO:0004872#receptor activity	No	cd00063#FN3 Fibronectin type 3 domain; One of three types of internal repeats found in the plasma protein fibronectin,	MGI:1860086		NM_018776.1	AF046060,AF120152,AK037880,AK078569,BC004780,BZ690533,CL214723,CL214871,CL639537	Yes	NS	-0.00408	Yes	NS	0.01147	Yes	NS	0.01733	Yes	NS	-0.02038	Yes	NS	-0.1257
Z00001786-1				A_65_P15134,C0254A06-3_rev_PS0-60-0001,Z01786-1,Z312308-1	59	U024035-1	U024035	Yes		No						Yes	NS	0.10793	Yes	NS	-0.19562	Yes	NS	0.07316	Yes	NS	0.05273	Yes	NS	-0.064
Z00001800-1	4633402N23Rik			A_65_P00678,C0257B06-3_rev_PS0-60-0226,Z01800-1,Z312311-1	60	U032349-1	U032349	Yes	GO:0004872#receptor activity	No	smart00449#SPRY Domain in SPla and the RYanodine Receptor,			XM_125946.3	AK014623,AK080726,AK082745,BC014757	Yes	NS	-0.05088	Yes	NS	0.05361	Yes	0.011	-0.07928	Yes	0.0008	-0.08892	Yes	0.0064	0.1615
Z00001815-1	Pmpcb	peptidase (mitochondrial processing) beta	MPPB,MPP11,MPPP52,3110004O18Rik	A_65_P19390,C0259A11-3_rev_PS0-60-0368,Z01815-1,Z312313-1	60	U005339-2	U005339	No	GO:0006508#proteolysis and peptidolysis,GO:0005739#mitochondrion,GO:0004222#metalloendopeptidase activity,GO:0008237#metallopeptidase activity,GO:0016787#hydrolase activity	No	pfam00675#Peptidase_M16 Insulinase (Peptidase family M16).,#pfam05193#Peptidase_M16_C Peptidase M16 inactive domain,	MGI:1920328	Q9CXT8	XM_131914.3	AK013995,BC038321,BC051216,BC060662,BC065095	Yes	NS	-0.07665	Yes	NS	0.05648	Yes	NS	-0.02567	Yes	NS	-0.04495	Yes	NS	-0.006
Z00001832-1	BC051244	cDNA sequence BC051244		A_65_P00847,C0260F05-3_rev_PS0-60-0466,Z01832-1,Z312314-1	60	U027451-4	U027451	No		No	pfam00291#PALP Pyridoxal-phosphate dependent enzyme,			NM_178413.3	BC025604,BC051244	Yes	0.0024	0.29566	Yes	0.0143	-0.19662	Yes	NS	0.12773	Yes	0.0028	0.18312	Yes	NS	-0.11
Z00001841-1	Flrt3	fibronectin leucine rich transmembrane protein 3	mKIAA1469,5530600M07Rik,C430047I10Rik	A_65_P11754,C0261H07-3_rev_PS0-60-0181,Z01841-1,Z312316-1	60	U023422-3	U023422	No	GO:0016021#integral to membrane	No	smart00082#LRRCT Leucine rich repeat C-terminal domain; ,	MGI:1918686		NM_178382.2	AK017456,AK021255,AK028252,AK031464,AK129369,AY495670,BC052043	Yes	0	-0.33275	Yes	0	0.39914	Yes	0	-0.35932	Yes	0	-0.38148	Yes	0.0217	0.4655
Z00001857-1				A_65_P09805,C0263E11-3_rev_PS0-60-0185,Z01857-1,Z312319-1	58	U029146-1	U029146	Yes		No						Yes	NS	0.09873	Yes	NS	-0.05525	Yes	0.0026	0.09143	Yes	NS	0.03147	Yes	NS	-0.0819
Z00001863-1	Lman2	lectin, mannose-binding 2	1110003H06Rik,1300009F09Rik	A_65_P04141,C0264B12-3_rev_PS0-60-0247,Z01863-1,Z312322-1	60	U034812-1	U034812	Yes	GO:0006810#transport,GO:0015031#protein transport,GO:0005615#extracellular space,GO:0005794#Golgi apparatus,GO:0016020#membrane,GO:0016021#integral to membrane,GO:0005529#sugar binding	No	pfam03388#Lectin_leg-like Legume-like lectin family,	MGI:1914140	Q9DBH5	NM_025828.2	AK003355,AK004952,AK014384,AK028452,AK083442,AK129028,BC049221,BC055327,CL302204,CL302323,CL302566,CL302606,CL302653	Yes	0	0.29512	Yes	0	-0.31055	Yes	0	0.2427	Yes	0	0.18332	Yes	0.0002	-0.1999
Z00001868-1	Skp2	S-phase kinase-associated protein 2 (p45)		A_65_P16383,C0265A10-3_rev_PS0-60-0084,Z01868-1,Z312325-1	60	U042092-1	U042092	Yes	GO:0000074#regulation of cell cycle,GO:0000082#G1/S transition of mitotic cell cycle,GO:0006511#ubiquitin-dependent protein catabolism,GO:0006512#ubiquitin cycle,GO:0000151#ubiquitin ligase complex	No	smart00256#FBOX A Receptor for Ubiquitination Targets; ,			NM_013787.1	AF083215,AK006221,AK032979,AK037002,AK044212,BC003468	Yes	0	-0.42812	Yes	0	0.44502	Yes	0	-0.48802	Yes	0	-0.4669	Yes	0	0.3723
Z00001871-1	Tsn	translin	TB-RBP,2610034C24Rik	A_65_P02542,C0265E10-3_rev_PS0-60-0194,Z01871-1,Z312326-1	60	U021684-3	U021684	No	GO:0005634#nucleus,GO:0005737#cytoplasm,GO:0003677#DNA binding,GO:0003723#RNA binding,GO:0005515#protein binding	No	pfam01997#Translin Translin family,	MGI:109263	Q62348	NM_011650.2	AF234179,AK010737,AK011220,AK011658,AK033003,BC004615,X81464,X95075	Yes	0	-0.36495	Yes	0	0.38491	Yes	0	-0.38612	Yes	0	-0.36174	Yes	0	0.2285
Z00001873-1	Rap2c	RAP2C, member of RAS oncogene family	2010200P20Rik	A_65_P03004,C0265G01-3_rev_PS0-60-0080,Z01873-1,Z312327-1	60	U041239-2	U041239	No	GO:0007165#signal transduction,GO:0007264#small GTPase mediated signal transduction,GO:0016020#membrane,GO:0003924#GTPase activity,GO:0005525#GTP binding	No	smart00173#RAS Ras subfamily of RAS small GTPases; Similar in fold and function to the bacterial EF-Tu GTPase,	MGI:1919315	Q8BU31	NM_172413.1	AK008416,AK087971,BC027363,BC050056,BC064814	Yes	0	0.26447	Yes	0	-0.23179	Yes	0	0.21867	Yes	0	0.24139	Yes	0	-0.3823
Z00001879-1	C330018K18Rik,G630067D24Rik	RIKEN cDNA C330018K18 gene		A_65_P16249,C0266C02-3_rev_PS0-60-0272,Z01879-1,Z312328-1	60	U010876-1	U010876	Yes	GO:0016301#kinase activity,GO:0016740#transferase activity	No	pfam00370#FGGY_N FGGY family of carbohydrate kinases, N-terminal domain,#pfam02782#FGGY_C FGGY family of carbohydrate kinases, C-terminal domain,			NM_177352.2	AK049275,AK076293,AK090238,AK090372,BC050033	Yes	0	0.39902	Yes	0	-0.35494	Yes	0	0.31733	Yes	0	0.30356	Yes	0	-0.4031
Z00001889-1	D130076A03Rik	RIKEN cDNA D130076A03 gene		A_65_P06228,C0267A09-3_rev_PS0-60-0110,Z01889-1,Z312330-1	60	U035433-1	U035433	Yes		No					AK036985,AK084007	Yes	NS	-0.00767	Yes	NS	0.0018	Yes	NS	0.02408	Yes	NS	-0.03135	Yes	NS	-0.0193
Z00001898-1	Bphl	biphenyl hydrolase-like (serine hydrolase, breast epithelial mucin-associated antigen)	2010012D11Rik,5730533B08Rik	A_65_P15181,C0267F09-3_rev_PS0-60-0318,Z01898-1,Z312331-1	60	U014718-6	U014718	No	GO:0006725#aromatic compound metabolism,GO:0003824#catalytic activity,GO:0016787#hydrolase activity	No	pfam00561#Abhydrolase_1 alpha/beta hydrolase fold,	MGI:1915271	Q8R164	NM_026512.1	AK002907,AK007606,AK008202,AK017801,AK078232,BC023146,BC025162,BC029322	Yes	0	-0.24105	Yes	0	0.18806	Yes	0	-0.18267	Yes	0	-0.18695	Yes	0	0.2159
Z00001909-1	2610207I05Rik		mKIAA0421	A_65_P14419,C0268F07-3_rev_PS0-60-0101,Z01909-1,Z312333-1	60	U140505-1	U140505	Yes		No	pfam02260#FATC FATC domain,	MGI:1919742			AK011909,AK129136,BC024431,BC042594	Yes	0	0.44379	Yes	0	-0.50097	Yes	NS	0.44225	Yes	NS	0.48673	Yes	NS	-0.3036
Z00001912-1	Zfp297	Mus musculus zinc finger protein 297 (Zfp297), mRNA	Bing1	A_65_P06109,C0268H07-3_rev_PS0-60-0506,Z01912-1,Z312334-1	60	U017832-2	U017832	No		No	smart00225#BTB Broad-Complex, Tramtrack and Bric a brac; Domain in Broad-Complex, Tramtrack and Bric a brac,	MGI:1931870		NM_020625.2	AK003583,BC026964,BC052154	Yes	0.0011	0.16311	Yes	0	-0.17072	Yes	0	0.17307	Yes	0	0.16374	Yes	0	-0.2344
Z00001914-1	Lig3	ligase III, DNA, ATP-dependent	D11Wsu78e	A_65_P07563,C0269A10-3_rev_PS0-60-0368,Z01914-1,Z312335-1	60	U043205-6	U043205	No	GO:0000910#cytokinesis,GO:0006260#DNA replication,GO:0006281#DNA repair,GO:0006310#DNA recombination,GO:0006974#response to DNA damage stimulus,GO:0005622#intracellular,GO:0005634#nucleus,GO:0003677#DNA binding,GO:0003910#DNA ligase (ATP) activity,GO:0005	No	pfam00645#zf-PARP Poly(ADP-ribose) polymerase and DNA-Ligase Zn-finger region,pfam04675#DNA_ligase_A_N DNA ligase N terminus,pfam01068#DNA_ligase_A_M ATP dependent DNA ligase domain,#pfam04679#DNA_ligase_A_C ATP dependent DNA ligase C terminal region,	MGI:109152	P97386	NM_010716.1	AK010719,AK031540,BC049240,U66057,U66058	Yes	0.0005	0.17527	Yes	0	-0.18478	Yes	0	0.1627	Yes	0	0.1144	Yes	0.0218	-0.1536
Z00001916-1	Tbn	taube nuss	Taf8	A_65_P11270,C0269B02-3_rev_PS0-60-0089,Z01916-1,Z312337-1	60	U037883-3	U037883	No	GO:0045598#regulation of adipocyte differentiation,GO:0045893#positive regulation of transcription, DNA-dependent,GO:0005669#transcription factor TFIID complex,GO:0005515#protein binding,GO:0016563#transcriptional activator activity	Yes	smart00576#BTP Bromodomain transcription factors and PHD domain containing proteins; subdomain of archael histone-like transcription factors ,	MGI:1926879		NM_022015.2	AF222802,AK045108,AK049949,AK076486,AK086656,BC023756,BC057895,BZ690150	Yes	0.0215	-0.13851	Yes	NS	0.0448	Yes	0.0032	-0.10414	Yes	0	-0.1364	Yes	0.0236	0.1552
Z00001917-1	Zfp41	zinc finger protein 41	Zfp-41,CTfin92	A_65_P07796,C0269B08-3_rev_PS0-60-0523,Z01917-1,Z312338-1	60	U016350-2	U016350	No	GO:0006355#regulation of transcription, DNA-dependent,GO:0007275#development,GO:0007283#spermatogenesis,GO:0005634#nucleus,GO:0003676#nucleic acid binding,GO:0003677#DNA binding,GO:0008270#zinc ion binding	Yes		MGI:99186	Q02526	NM_011759.1	AK030420,BC053927,D10631	Yes	0	-0.38539	Yes	0	0.39055	Yes	0	-0.37866	Yes	0	-0.34624	Yes	0	0.3693
Z00001918-1	Mmp1a	matrix metalloproteinase 1a (interstitial collagenase)	Mcol-A	A_65_P12131,C0269C05-3_rev_PS0-60-0271,Z01918-1,Z312339-1	60	U053865-1	U053865	Yes	GO:0008133#collagenase activity	No	pfam03933#Peptidase_M10_N Matrix metalloprotease, N-terminal domain,smart00235#ZnMc Zinc-dependent metalloprotease; Neutral zinc metallopeptidases,smart00120#HX Hemopexin-like repeats,	MGI:1933846		NM_032006.2	AJ278462,AK049552	Yes	0	1.0179	Yes	0	-0.81161	Yes	0	0.83194	Yes	0	0.62654	Yes	0	-0.499
Z00001922-1	Slc23a3	solute carrier family 23 (nucleobase transporters), member 3	SVCT3,Yspl1	A_65_P10555,C0269H09-3_rev_PS0-60-0110,Z01922-1,Z312341-1	60	U021489-1	U021489	Yes	GO:0000004#biological_process unknown,GO:0008372#cellular_component unknown,GO:0005554#molecular_function unknown	No	pfam00860#Xan_ur_permease Permease family,	MGI:104516		NM_194333.2	U25739	Yes	0.0002	0.23933	Yes	0.0033	-0.20117	Yes	0.0083	0.10788	Yes	0.0362	0.05136	Yes	NS	-0.0515
Z00001928-1	Gfpt2	glutamine fructose-6-phosphate transaminase 2	GFAT2	A_65_P00570,C0271A06-3_rev_PS0-60-0496,Z01928-1,Z312343-1	60	U012539-2	U012539	No	GO:0005975#carbohydrate metabolism,GO:0006541#glutamine metabolism,GO:0006810#transport,GO:0008152#metabolism,GO:0016051#carbohydrate biosynthesis,GO:0005737#cytoplasm,GO:0004360#glutamine-fructose-6-phosphate transaminase (isomerizing) activity,GO:000521	No	pfam00310#GATase_2 Glutamine amidotransferases class-II.,	MGI:1338883	Q9Z2Z9	NM_013529.1	AB016780,BC031928,CL215283	Yes	NS	-0.05448	Yes	NS	0.04583	Yes	NS	-0.07771	Yes	0.0158	-0.0716	Yes	NS	0.0991
Z00001929-1	4732437J24Rik	RIKEN cDNA 4732437J24 gene	mKIAA0962,2900037O03Rik	A_65_P10582,C0271B02-3_rev_PS0-60-0001,Z01929-1,Z312344-1	60	U025733-1	U025733	Yes		No	smart00271#DnaJ DnaJ molecular chaperone homology domain; ,	MGI:2442146		NM_172338.1	AK013625,AK028692,AK051048,AK122407,BC046424,CL301776	Yes	0.0004	0.2015	Yes	0	-0.26191	Yes	0	0.15537	Yes	0	0.13536	Yes	NS	0.0102
Z00001939-1	Afg3l1	AFG3(ATPase family gene 3)-like 1 (yeast)	1700047G05Rik,3110061K15Rik	A_65_P16084,C0272C02-3_rev_PS0-60-0273,Z01939-1,Z312346-1	60	U009941-2	U009941	Yes	GO:0000004#biological_process unknown,GO:0006508#proteolysis and peptidolysis,GO:0030163#protein catabolism,GO:0005739#mitochondrion,GO:0016020#membrane,GO:0016021#integral to membrane,GO:0000166#nucleotide binding,GO:0004222#metalloendopeptidase activity	No	smart00382#AAA ATPases associated with a variety of cellular activities; AAA - ATPases associated with a variety of cellular activities,	MGI:1928277	Q920A7	NM_054070.1	AF329695,AK006708,AK012394,AK014232,AK032369,AK088172,BC043320,BC056978,BC060064	Yes	0	0.22711	Yes	0	-0.23713	Yes	0	0.21878	Yes	0	0.25853	Yes	0	-0.2799
Z00001943-1	6720456H20Rik	RIKEN cDNA 6720456H20 gene		A_65_P02303,C0272G08-3_rev_PS0-60-0437,Z01943-1,Z312348-1	60	U015554-5	U015554	No	GO:0016021#integral to membrane	No				NM_172600.2	AK031240,AK032809,AK038175,AK040456,AK047989,AK054494,BC019705,BC046454,BC046491,BC049239,BC059217	Yes	0.0007	-0.16389	Yes	0.0002	0.16344	Yes	0	-0.14946	Yes	0	-0.12673	Yes	NS	0.1209
Z00001949-1	2510038A11Rik	RIKEN cDNA 2510038A11 gene		A_65_P17003,C0274A10-3_rev_PS0-60-0159,Z01949-1,Z312350-1	60	U036422-2	U036422	No		No				NM_175109.2	AK010954,AK075974,BC038691,BC050115,BC065381	Yes	NS	-0.0319	Yes	NS	0.023	Yes	NS	-0.00183	Yes	NS	0.00705	Yes	NS	-0.0338
Z00001953-1	2810481F14Rik	RIKEN cDNA 2810481F14 gene		A_65_P13948,C0274D10-3_rev_PS0-60-0492,Z01953-1,Z312351-1	60	U014276-4	U014276	No	GO:0006281#DNA repair,GO:0005634#nucleus,GO:0016787#hydrolase activity	No	pfam06087#Tyr-DNA_phospho Tyrosyl-DNA phosphodiesterase,			NM_028354.1	AK013427,AK014855,AK033868,BC019804,BC065162	Yes	0	-0.2367	Yes	0	0.22273	Yes	0	-0.24096	Yes	0	-0.22398	Yes	0.0029	0.1651
Z00001961-1	9930020M10Rik,4933421H10Rik	Mus musculus RIKEN cDNA 4933421H10 gene, mRNA (cDNA clone IMAGE:3992118), partial cds.		A_65_P06262,C0274H05-3_rev_PS0-60-0313,Z01961-1,Z312353-1	60	U031071-4	U031071	No		No	pfam01576#Myosin_tail_1 Myosin tail,#pfam05622#HOOK HOOK protein,				AB186125,AK018850,AK019857,AK036871,AK040774,AK081179,AK173252,BC026522,BC031499,BC038477,BC039211	Yes	0	0.6492	Yes	0	-0.62324	Yes	0	0.40337	Yes	0	0.52065	Yes	0	-0.5201
Z00001966-1	Pla2g2f	phospholipase A2, group IIF	mGIIFsPLA2s	A_65_P14962,C0275E05-3_rev_PS0-60-0086,Z01966-1,Z312354-1	60	U025690-1	U025690	Yes	GO:0016042#lipid catabolism,GO:0004623#phospholipase A2 activity,GO:0005509#calcium ion binding,GO:0016787#hydrolase activity	No	smart00085#PA2c Phospholipase A2; ,	MGI:1349661	Q9QZT4	NM_012045.2	AF166099,AK029254	Yes	NS	-0.00689	Yes	NS	-0.03633	Yes	NS	-0.02264	Yes	0.0344	-0.06281	Yes	NS	0.0906
Z00001968-1	Art4	ADP-ribosyltransferase 4	DO,DOK1,4432404K01Rik	A_65_P05218,C0276A10-3_rev_PS0-60-0091,Z01968-1,Z312355-1	60	U027977-1	U027977	Yes	GO:0000004#biological_process unknown,GO:0008372#cellular_component unknown,GO:0005554#molecular_function unknown,GO:0016740#transferase activity,GO:0016757#transferase activity, transferring glycosyl groups	No	pfam01129#ART NAD:arginine ADP-ribosyltransferase.,	MGI:1202710		NM_026639.1	AK004744,AK019467,BC046306	Yes	NS	-0.0889	Yes	NS	0.00227	Yes	NS	0.063	Yes	NS	-0.03761	Yes	NS	0.187
Z00001969-1	Plscr1	phospholipid scramblase 1	NOR1,TRA1,Tras1,Tras2,MmTRA1a,MmTRA1b,MuPLSCR2	A_65_P20280,C0276B08-3_rev_PS0-60-0031,Z01969-1,Z312356-1	60	U043016-3	U043016	No	GO:0016021#integral to membrane,GO:0005509#calcium ion binding	No	pfam03803#Scramblase ,	MGI:893575	Q9JJ00	NM_011636.1,XM_287936.2	AF159593,AK003628,AK008651,BC002017,D78354,D78355	Yes	0.0207	-0.16304	Yes	0.0135	0.1674	Yes	0.0027	-0.1944	Yes	0.0004	-0.20208	Yes	NS	0.1511
Z00001979-1	Hspa5	heat shock 70kD protein 5 (glucose-regulated protein)	Bip,Sez7,78kDa,Grp78,SEZ-7,Hsce70,D2Wsu17e,D2Wsu141e	A_65_P17916,C0277C03-3_rev_PS0-60-0126,G0120A06-3_rev_PS0-60-0295,Z01979-1,Z05034-1,Z313386-1	60	U042281-4	U042281	No	GO:0006457#protein folding,GO:0006983#ER-overload response,GO:0006986#response to unfolded protein,GO:0005783#endoplasmic reticulum,GO:0005515#protein binding,GO:0005524#ATP binding,GO:0043022#ribosome binding	No	pfam00012#HSP70 Hsp70 protein,	MGI:95835	P20029	NM_022310.2	AJ002387,AK004578,AK076079,AK077463,BC005785,BC050927,CL639343,CL706477,D78645,M19351,M30779,U89425	Yes	0	0.54138	Yes	0	-0.56702	Yes	0	0.58544	Yes	0	0.53094	Yes	0	-0.5558
Z00001984-1		CMHD-GT_115F8-3 GTL_R1_Gep-SD5 Mus musculus cDNA clone CMHD-GT_115F8-3 3', mRNA sequence.		A_51_P453246,A_65_P10838,C0278B06-3_rev_PS0-60-0460,H3156F09-3_rev_PS0-60-0453,Z01984-1,Z13011-1,Z317313-1	60	U038782-1	U038782	Yes		No					BC029863,CL631768	Yes	0.0112	0.13424	Yes	0	-0.15626	Yes	0	0.18559	Yes	0	0.19012	Yes	0	-0.2123
Z00001990-1	Srd5a2l	steroid 5 alpha-reductase 2-like	1110025P14Rik,D730040M03Rik	A_51_P334730,A_65_P02477,C0279E04-3_rev_PS0-60-0349,Z01990-1,Z312360-1	60	U005698-2	U005698	No		No	pfam02544#Steroid_dh 3-oxo-5-alpha-steroid 4-dehydrogenase,	MGI:1930252		NM_020611.3	AK040198,AK075635,AK085748,BC014771,BC039564	Yes	0	0.41509	Yes	0	-0.34492	Yes	0	0.402	Yes	0	0.38648	Yes	0.0052	-0.3215
Z00001998-1	Tmem33	transmembrane protein 33	1110006G02Rik,1600019D15Rik,2410089A21Rik,2700052H22Rik,5430406L04Rik	A_65_P13579,C0280C04-3_rev_PS0-60-0261,Z01998-1,Z312361-1	60	U005652-4	U005652	No	GO:0016021#integral to membrane	No	pfam03661#UPF0121 Uncharacterized protein family (UPF0121),	MGI:1915128	Q9CR67	NM_028975.2	AK005493,AK007607,AK007750,AK009040,AK012413,AK017281,AK019127,AK032555,BC005562,BC016570,BC023966	Yes	NS	0.02923	Yes	NS	-0.01392	Yes	NS	0.02635	Yes	NS	-0.00705	Yes	NS	-0.0512
Z00002000-1	2900016D05Rik	RIKEN cDNA 2900016D05 gene		A_65_P03420,C0280C10-3_rev_PS0-60-0184,Z02000-1,Z312362-1	60	U018120-2	U018120	No		No	pfam04502#DUF572 Family of unknown function (DUF572),			NM_028381.1	AK013533,AK078481,BC031400	Yes	NS	0.00218	Yes	NS	-0.04934	Yes	NS	0.0052	Yes	NS	0.00922	Yes	NS	0.13
Z00002002-1	5330427D05Rik	Mus musculus cDNA clone IMAGE:6491723, partial cds.		A_65_P15556,C0280E02-3_rev_PS0-60-0286,Z02002-1,Z312364-1	60	U042442-3	U042442	No		No					AK017184,AK030527,AK038737,BC051460,BC061216	Yes	NS	0.02957	Yes	NS	0.01455	Yes	NS	-0.03279	Yes	NS	-0.04482	Yes	NS	-0.0796
Z00002007-1	Apob48r	apolipoprotein B48 receptor	Apob-48r	A_65_P10528,C0280H05-3_rev_PS0-60-0100,Z02007-1,Z312365-1	60	U008772-1	U008772	Yes	GO:0000004#biological_process unknown,GO:0008372#cellular_component unknown,GO:0004872#receptor activity,GO:0005509#calcium ion binding,GO:0030226#apolipoprotein receptor activity	No		MGI:2176230		NM_138310.1	AF141335,BC030718	Yes	0	0.77566	Yes	0	-0.92626	Yes	0	1.03654	Yes	0	1.02017	Yes	0	-0.7975
Z00002009-1	Tm4sf2	transmembrane 4 superfamily member 2	A15,Mxs1,PE31,Cd231,TALLA,Tspan-2,1200014P11Rik,Tetraspanin 2,Tetraspan Protein 2	A_65_P05476,C0280H10-3_rev_PS0-60-0014,Z02009-1,Z312366-1	60	U222709-1	U222709	Yes	GO:0016021#integral to membrane	No	pfam00335#Tetraspannin Tetraspanin family.,	MGI:1298407	Q62283	NM_019634.1	AK004776	Yes	0.0019	-0.17397	Yes	0.0013	0.17221	Yes	0	-0.23519	Yes	0	-0.15663	Yes	NS	0.1171
Z00002018-1	Zfp261	zinc finger protein 261	DXHXS6673E,9030216B10Rik	A_65_P17227,C0282B09-3_rev_PS0-60-0007,Z02018-1,Z312367-1	60	U039578-2	U039578	No	GO:0005634#nucleus	No		MGI:1927231	Q9JLM4	NM_019831.1	AF156605,AK033470,AK082075,BC042699,BC050131	Yes	NS	-0.0474	Yes	NS	0.04815	Yes	NS	-0.01182	Yes	NS	-0.03878	Yes	NS	-0.0157
Z00002044-1	Myo6	myosin VI	sv,Snell's waltzer	A_65_P12498,C0284F08-3_rev_PS0-60-0041,Z02044-1,Z312373-1	60	U043014-9	U043014	No	GO:0007010#cytoskeleton organization and biogenesis,GO:0007605#perception of sound,GO:0005856#cytoskeleton,GO:0016459#myosin,GO:0003774#motor activity,GO:0003779#actin binding,GO:0005516#calmodulin binding,GO:0005524#ATP binding	No	smart00242#MYSc Myosin,	MGI:104785	Q64331	NM_008662.1	AK053882,AK172941,BC029719,BC037719,BC038071,U49739	Yes	NS	0.39886	Yes	NS	-0.17753	Yes	NS	0.04069	Yes	NS	0.05676	Yes	NS	-0.146
Z00002050-1	Trim39	tripartite motif protein 39	tfp,Rnf23,RBCC-B30.2,1100001D15Rik,E130103K13Rik,RING-B box-coiled-coil-B30.2	A_65_P19402,C0285C12-3_rev_PS0-60-0312,Z02050-1,Z312374-1	60	U037769-3	U037769	No	GO:0016567#protein ubiquitination,GO:0000151#ubiquitin ligase complex,GO:0005622#intracellular,GO:0004842#ubiquitin-protein ligase activity,GO:0008270#zinc ion binding	No	smart00184#RING Ring finger; E3 ubiquitin-protein ligase activity is intrinsic to the RING domain of c-Cbl and is likely to be a general function of this domain; Various RING fingers exhibit binding activity towards E2 ubiquitin-conjugating enzymes (Ubc'	MGI:1890659	Q9ESN2	NM_024468.1	AB046382,AK003155,AK053507,AK053591,BC031540	Yes	0.0038	-0.15974	Yes	0.0098	0.12805	Yes	0	-0.19719	Yes	0	-0.20712	Yes	0.0042	0.193
Z00002054-1	1110007A13Rik	RIKEN cDNA 1110007A13 gene	MGC:36596	A_65_P16267,C0285F12-3_rev_PS0-60-0107,Z02054-1,Z312378-1	60	U029325-1	U029325	No		No		MGI:1920977		NM_145955.2,XM_146060.1	AK003514,AK083385,BC025641,BC038342,CL215286	Yes	0	-0.39925	Yes	0	0.38017	Yes	0	-0.47996	Yes	0	-0.49502	Yes	0	0.4343
Z00002060-1				A_65_P07230,C0286G02-3_rev_PS0-60-0041,Z02060-1,Z312379-1						No						Yes	NS	-0.06122	Yes	NS	0.06649	Yes	NS	-0.11979	Yes	NS	-0.1091	Yes	0.0345	0.307
Z00002061-1	Polydom	polydomain protein	1110021D17Rik,4833413O10Rik,D430029O09Rik	A_65_P04660,C0286G08-3_rev_PS0-60-0307,Z02061-1,Z312380-1	60	U025112-3	U025112	No	GO:0005576#extracellular region	No	smart00032#CCP Domain abundant in complement control proteins; SUSHI repeat; short complement-like repeat (SCR); The complement control protein (CCP) modules (also known as short consensus repeats SCRs or SUSHI repeats) contain approximately 60 amino acid	MGI:1928849		NM_022814.1	AF206329,AK014693,AK035333,AK045217,AK052463,AK052699,AK087058,BC008135	Yes	0	0.19342	Yes	0	-0.14256	Yes	0	0.12707	Yes	0	0.12445	Yes	0.0037	-0.1744
Z00002071-1	Gcat,Galr3	galanin receptor 3	Galnr3,Kbl,aminoacetone synthase	A_65_P02574,C0288F07-3_rev_PS0-60-0217,Z02071-1,Z312382-1	60	U016418-3	U016418	No	GO:0007186#G-protein coupled receptor protein signaling pathway,GO:0007399#neurogenesis,GO:0016021#integral to membrane,GO:0001584#rhodopsin-like receptor activity,GO:0004930#G-protein coupled receptor activity,GO:0004966#galanin receptor activity#GO:0008	No	pfam00155#Aminotran_1_2 Aminotransferase class I and II.,#Aminotran_1_2 Aminotransferase class I and II.,pfam00001#7tm_1 7 transmembrane receptor (rhodopsin family).,	MGI:1329003,MGI:1349389	O88853,O88986	NM_013847.2,NM_015738.1	AF093403,AK007395,AK013138,AK075782,AK076469,AK087433,BC024107	Yes	0.0462	-0.1743	Yes	0.0006	0.14958	Yes	0.0091	-0.14738	Yes	0.0011	-0.15145	Yes	NS	0.1042
Z00002084-1				A_65_P20177,C0289D05-3_rev_PS0-60-0152,Z02084-1,Z312384-1	60	U042246-1	U042246	Yes		No						Yes	NS	0.22757	Yes	NS	-0.10331	Yes	NS	0.01603	Yes	NS	0.00169	Yes	NS	-0.1079
Z00002086-1	A230098A12Rik	RIKEN cDNA A230098A12 gene		A_65_P05617,C0289E11-3_rev_PS0-60-0001,Z02086-1,Z312385-1	60	U010727-1	U010727	Yes		No	smart00409#IG Immunoglobulin; ,pfam00041#fn3 Fibronectin type III domain.,smart00060#FN3 Fibronectin type 3 domain; One of three types of internal repeat within the plasma protein, fibronectin,			NM_175485.2	AK036172,AK039115,AK045117,AK083540	Yes	NS	0.02775	Yes	NS	0.00276	Yes	NS	-0.07781	Yes	NS	-0.01711	Yes	NS	0.0199
Z00002093-1	Capn5	calpain 5		A_65_P04366,C0290G04-3_rev_PS0-60-0003,Z02093-1,Z312388-1	60	U028880-2	U028880	No	GO:0006508#proteolysis and peptidolysis,GO:0005622#intracellular,GO:0004197#cysteine-type endopeptidase activity,GO:0004198#calpain activity,GO:0008234#cysteine-type peptidase activity,GO:0016787#hydrolase activity	No	smart00230#CysPc Calpain-like thiol protease family,smart00720#calpain_III calpain_III domain.,			NM_007602.2	BC014767,U85020,Y10656	Yes	0.0294	-0.13547	Yes	NS	0.06602	Yes	0.0011	-0.09187	Yes	0.0018	-0.08815	Yes	NS	-0.0199
Z00002099-1	Egln3	EGL nine homolog 3 (C. elegans)	SM-20,2610021G09Rik	A_65_P18445,C0291C03-3_rev_PS0-60-0436,Z02099-1,Z312392-1	60	U033945-2	U033945	Yes	GO:0006915#apoptosis,GO:0005634#nucleus,GO:0016491#oxidoreductase activity,GO:0016702#oxidoreductase activity, acting on single donors with incorporation of molecular oxygen, incorporation of two atoms of oxygen	No	smart00702#P4Hc Prolyl 4-hydroxylase alpha subunit homologues,	MGI:1932288	Q91UZ4	NM_028133.1	AF421882,AJ310548,AK011502,AK044787,BC044926,BC058278,BC069893	Yes	NS	0.09652	Yes	0.0002	-0.35427	Yes	0	0.14384	Yes	0	0.1751	Yes	0.0026	-0.1763
Z00002100-1	4933424B01Rik	RIKEN cDNA 4933424B01 gene		A_65_P04988,C0291D03-3_rev_PS0-60-0001,Z02100-1,Z312393-1	60	U028034-2	U028034	No		No				NM_138757.1	BC005696,BC026851,BC027229,CL214454	Yes	NS	-0.08152	Yes	NS	0.0671	Yes	NS	-0.03802	Yes	0.0106	-0.06398	Yes	NS	0.0326
Z00002103-1	Ddx25	DEAD (Asp-Glu-Ala-Asp) box polypeptide 25	GRTH	A_65_P11747,C0291E11-3_rev_PS0-60-0496,Z02103-1,Z312395-1	60	U030669-2	U030669	No	GO:0003676#nucleic acid binding,GO:0003723#RNA binding,GO:0004386#helicase activity,GO:0005524#ATP binding,GO:0008026#ATP-dependent helicase activity,GO:0016787#hydrolase activity	No	smart00487#DEXDc DEAD-like helicases superfamily; ,	MGI:1353582	Q9QY15	NM_013932.2	AF142630,AK050693,AK078340,BC024852,BC061130	Yes	0	-0.89982	Yes	NS	0.74265	Yes	NS	-1.12594	Yes	0	-0.85079	Yes	0	1.1551
Z00002108-1	Wdr4	WD repeat domain 4	D530049K22Rik	A_65_P09262,C0291G11-3_rev_PS0-60-0213,Z02108-1,Z312396-1	60	U037651-1	U037651	No	GO:0008033#tRNA processing,GO:0005615#extracellular space	No	cd00200#WD40 WD40 domain, found in a number of eukaryotic proteins that cover a wide variety of functions including adaptor/regulatory modules in signal transduction, pre-mRNA processing and cytoskeleton assembly; typically contains a GH dipeptide 11-24 r	MGI:1889002	Q9EP82	NM_021322.1	AJ271892,AJ271893,AK035125,AK049151,AK085245,BC039272	Yes	NS	-0.22192	Yes	NS	0.12407	Yes	NS	-0.06315	Yes	NS	-0.19215	Yes	NS	0.2205
Z00002109-1	Atad2	ATPase family, AAA domain containing 2	2610509G12Rik	A_65_P10360,C0291H06-3_rev_PS0-60-0251,Z02109-1,Z312397-1	60	U036196-6	U036196	No	GO:0000166#nucleotide binding,GO:0005524#ATP binding	No	pfam00004#AAA ATPase family associated with various cellular activities (AAA),smart00297#BROMO bromo domain; ,#smart00382#AAA ATPases associated with a variety of cellular activities; AAA - ATPases associated with a variety of cellular activities,#AAA ATP	MGI:1917722		NM_027435.1,NM_153199.1,XM_354898.1	AK012079,AK029867,AK032877,BC032211,BC071261	Yes	0	-0.30641	Yes	0	0.29074	Yes	0	-0.34132	Yes	0	-0.33455	Yes	0.0001	0.219
Z00002112-1	D630014A15Rik	RIKEN cDNA D630014A15 gene		A_65_P05260,C0292B02-3_rev_PS0-60-0045,Z02112-1,Z312398-1	58	U029532-1	U029532	Yes		No					AK081856,AK085344,BC029772	Yes	0	-0.40143	Yes	0	0.39441	Yes	0	-0.4409	Yes	0	-0.46554	Yes	0	0.4067
Z00002113-1	5730467H21Rik	RIKEN cDNA 5730467H21 gene		A_65_P18239,C0292B10-3_rev_PS0-60-0197,Z02113-1,Z312399-1	60	U026415-1	U026415	Yes	GO:0006355#regulation of transcription, DNA-dependent,GO:0003677#DNA binding,GO:0003700#transcription factor activity	Yes	smart00248#ANK ankyrin repeats; Ankyrin repeats are about 33 amino acids long and occur in at least four consecutive copies,			NM_175270.2	AK019966,AK033423,AK033641	Yes	0	0.34891	Yes	0	-0.39085	Yes	NS	0.38992	Yes	NS	0.35449	Yes	NS	-0.0983
Z00002118-1	AW413431	expressed sequence AW413431		A_65_P18048,C0292H03-3_rev_PS0-60-0506,Z02118-1,Z312400-1	60	U009779-3	U009779	No		No				NM_173037.1	AK047206,AK047761,AK054283,AK076373,AK077757,AK085030,AK173250,BC066134,BC066869,BC069838	Yes	NS	-0.04923	Yes	NS	0.01909	Yes	NS	-0.0498	Yes	0.0447	-0.05533	Yes	NS	0.093
Z00002119-1	Pwwp2	PWWP domain containing 2	D930023J19Rik	A_65_P10846,C0292H06-3_rev_PS0-60-0522,Z02119-1,Z312401-1	60	U008903-3	U008903	No		No		MGI:2142008		XM_133936.5	AK086357	Yes	NS	-0.04369	Yes	NS	-0.00167	Yes	NS	0.02009	Yes	NS	-0.02399	Yes	NS	0.026
Z00002121-1	Mtdh	Metadherin	3D3,Lyric,3D3/Lyric,D8Bwg1112e,2610103J23Rik	A_65_P01600,C0293A01-3_rev_PS0-60-0436,Z02121-1,Z312402-1	60	U016148-5	U016148	No	GO:0016021#integral to membrane	No		MGI:1914404		NM_026002.3	AF501309,AK009253,AK011808,AK029915,AK034836,AK035302,AK087486,AY553638,BC023115,BC036994,BC049700,BZ690902	Yes	NS	-0.01009	Yes	NS	0.00953	Yes	NS	-0.04403	Yes	NS	-0.04492	Yes	NS	-0.0473
Z00002123-1		Mus musculus 0 day neonate eyeball cDNA, RIKEN full-length enriched library, clone:E130019M14 product:hypothetical protein, full insert sequence.		A_65_P16094,C0293A12-3_rev_PS0-60-0068,Z02123-1,Z312403-1	60	U003633-1	U003633	Yes		No					AK053462	Yes	NS	-0.03633	Yes	NS	-0.08081	Yes	NS	0.09093	Yes	NS	0.08186	Yes	NS	-0.016
Z00002129-1	Gpkow	G patch domain and KOW motifs	T54,mT54,DXImx41e	A_65_P06503,C0294C10-3_rev_PS0-60-0049,Z02129-1,Z312405-1	60	U019663-3	U019663	No	GO:0005622#intracellular,GO:0003676#nucleic acid binding	No	smart00443#G_patch glycine rich nucleic binding domain; A predicted glycine rich nucleic binding domain found in the splicing factor 45, SON DNA binding protein and D-type Retrovirus- polyproteins,	MGI:1859610		NM_173747.2	AK017864,AK028433,BC062646	Yes	NS	0.0883	Yes	NS	0.09133	Yes	NS	0.00968	Yes	0.0028	0.09107	Yes	NS	-0.0892
Z00002132-1	Coh1,Gm915	Cohen syndrome homolog 1 (human)	mKIAA0532,mKIAA5032,1810042B05Rik,LOC380954	A_65_P17693,C0294G07-3_rev_PS0-60-0291,Z02132-1,Z312406-1	60	U016166-4	U016166	No	GO:0016021#integral to membrane	No	COG5043#MRS6 Vacuolar protein sorting-associated protein [Intracellular trafficking and secretion],	MGI:1916380,MGI:2685761	Q80TY5	XM_283274.2,XM_354863.1	AK007749,AK009750,AK122302,BZ690971,CL212054	Yes	NS	-0.05742	Yes	NS	-0.04541	Yes	NS	0.00386	Yes	NS	0.0187	Yes	NS	-0.0362
Z00002138-1	0610007L01Rik	RIKEN cDNA 0610007L01 gene	A930023A16Rik,G430067H08Rik	A_65_P02560,C0295A02-3_rev_PS0-60-0511,Z02138-1,Z312407-1	60	U040648-3	U040648	Yes		No		MGI:1918917		XM_355643.1	AK002297,AK020884,AK090033,BC033455	Yes	0	0.75842	Yes	0	-0.72463	Yes	0	0.73727	Yes	0	0.7556	Yes	0	-0.8322
Z00002140-1				A_65_P06824,C0295C02-3_rev_PS0-60-0044,Z02140-1,Z312408-1	60	U168069-1	U168069	Yes		No						Yes	NS	-0.08452	Yes	NS	0.02742	Yes	NS	-0.03855	Yes	0.0282	-0.06604	Yes	NS	0.1152
Z00002153-1	G430022H21Rik	RIKEN cDNA G430022H21 gene	mKIAA1627	A_65_P03077,C0296E03-3_rev_PS0-60-0284,Z02153-1,Z312410-1	60	U024610-3	U024610	Yes		No	pfam05063#MT-A70 ,	MGI:2442926		NM_201638.1	AK083169,AK089949,AK129409,BC052204	Yes	0	-0.20499	Yes	0	0.20214	Yes	0	-0.19559	Yes	0	-0.20529	Yes	0.0002	0.2091
Z00002164-1	Rad52b	RAD52 homolog B (S. cerevisiae)	2410008M22Rik	A_65_P08820,C0297E09-3_rev_PS0-60-0128,Z02164-1,Z312411-1	60	U013375-4	U013375	No	GO:0003676#nucleic acid binding	No	smart00360#RRM RNA recognition motif; ,	MGI:1913849		NM_025654.1	AK003135,AK010457,BC026811,BC055013,BZ690603	Yes	0	0.39997	Yes	0	-0.36285	Yes	NS	0.36163	Yes	0	0.25464	Yes	0.0047	-0.2303
Z00002165-1	BC010801	cDNA sequence BC010801	MGC:18873	A_65_P19489,C0297G06-3_rev_PS0-60-0512,Z02165-1,Z312412-1	60	U011153-6	U011153	No	GO:0006810#transport,GO:0016021#integral to membrane	No	pfam00153#Mito_carr Mitochondrial carrier protein.,	MGI:2384782		NM_144793.1	AK078385,BC010801	Yes	NS	0.0003	Yes	NS	-0.02141	Yes	NS	0.03849	Yes	NS	0.02833	Yes	NS	-0.0477
Z00002166-1	Phactr4	phosphatase and actin regulator 4	C330013F19Rik	A_65_P09003,C0297H10-3_rev_PS0-60-0472,Z02166-1,Z312413-1	60	U069491-5	U069491	No		No		MGI:2140327		NM_175306.2	AK029356,AK049209,BC037059,BC075672,CL211898,CL214740	Yes	NS	0.03585	Yes	NS	-0.04362	Yes	NS	0.02939	Yes	NS	0.02341	Yes	0.0391	-0.1166
Z00002181-1	Ehhadh	enoyl-Coenzyme A, hydratase/3-hydroxyacyl Coenzyme A dehydrogenase	HD,LBP,MFP,LBFP,PBFE,L-PBE,1300002P22Rik,L-bifunctional enzyme	A_65_P05863,C0299B12-3_rev_PS0-60-0113,Z02181-1,Z312414-1	60	U036902-1	U036902	Yes	GO:0006631#fatty acid metabolism,GO:0006635#fatty acid beta-oxidation,GO:0006637#acyl-CoA metabolism,GO:0008152#metabolism,GO:0005739#mitochondrion,GO:0005777#peroxisome,GO:0003824#catalytic activity,GO:0003857#3-hydroxyacyl-CoA dehydrogenase activity,GO:	Yes	pfam00378#ECH Enoyl-CoA hydratase/isomerase family,pfam02737#3HCDH_N 3-hydroxyacyl-CoA dehydrogenase, NAD binding domain,pfam00725#3HCDH 3-hydroxyacyl-CoA dehydrogenase, C-terminal domain,	MGI:1277964	Q9DBM2	NM_023737.2	AJ011864,AK004867,BC016899	Yes	0	0.5696	Yes	0	-0.52267	Yes	0	0.43965	Yes	0	0.43714	Yes	NS	-0.1477
Z00002183-1	2810446P07Rik	RIKEN cDNA 2810446P07 gene		A_65_P06305,C0299D02-3_rev_PS0-60-0011,Z02183-1,Z312415-1	60	U015075-5	U015075	No		No				NM_175187.3	AK013305,AK051974,AK088393,BC037611,BC051663,BC060067	Yes	NS	0.02056	Yes	NS	0.02985	Yes	NS	-0.02944	Yes	NS	-0.01561	Yes	NS	-0.0787
Z00002185-1	Gpr19	G protein-coupled receptor 19		A_65_P15109,C0299F03-3_rev_PS0-60-0312,Z02185-1,Z312416-1	60	U027958-7	U027958	No	GO:0007186#G-protein coupled receptor protein signaling pathway,GO:0005887#integral to plasma membrane,GO:0016021#integral to membrane,GO:0001584#rhodopsin-like receptor activity,GO:0004930#G-protein coupled receptor activity	No	pfam00001#7tm_1 7 transmembrane receptor (rhodopsin family).,			NM_008157.1	BC021648,BC050187,CL706423,U46923	Yes	NS	-0.08508	Yes	NS	0.03787	Yes	NS	-0.10055	Yes	0	-0.12702	Yes	NS	0.0474
Z00002188-1	5630401D06Rik	RIKEN cDNA 5630401D06 gene		A_65_P11904,C0299G09-3_rev_PS0-60-0098,Z02188-1,Z312417-1	60	U191991-1	U191991	Yes		No					AK017469,AK032988	Yes	0.0323	-0.11544	Yes	0.0019	0.10915	Yes	0.0165	-0.07022	Yes	0.0001	-0.09724	Yes	NS	0.0606
Z00002191-1	Baz2a	bromodomain adjacent to zinc finger domain, 2A	Tip5,Walp3,mKIAA0314,C030005G16Rik	A_65_P18986,C0300E08-3_rev_PS0-60-0363,Z02191-1,Z312419-1	60	U043135-7	U043135	No	GO:0006338#chromatin remodeling,GO:0006355#regulation of transcription, DNA-dependent,GO:0005634#nucleus,GO:0003677#DNA binding	Yes	smart00249#PHD PHD zinc finger; ,smart00297#BROMO bromo domain; ,#smart00391#MBD Methyl-CpG binding domain; Methyl-CpG binding domain, also known as the TAM (TTF-IIP5, ARBP, MeCP1) domain ,smart00571#DDT domain in different transcription and chromosome re	MGI:2151152	Q91YE5	NM_054078.1	AJ309544,AK035400,AK043800,AK084735,AK122243,BC020083,BC038012,BC048415,BC058241,BZ690931,CL213184,CL213551,CL650490	Yes	0	0.50393	Yes	0	-0.47614	Yes	0	0.3834	Yes	0	0.39703	Yes	0	-0.3607
Z00002194-1				A_65_P00852,C0300F05-3_rev_PS0-60-0444,Z02194-1,Z312421-1	60	U024045-2	U024045	Yes		No						Yes	NS	-0.03894	Yes	NS	-0.03489	Yes	NS	0.01891	Yes	NS	0.32081	Yes	NS	0.078
Z00002197-1	Gas2	growth arrest specific 2	Gas-2	A_65_P18276,C0300G05-3_rev_PS0-60-0304,Z02197-1,Z312424-1	60	U028606-2	U028606	No	GO:0000902#cellular morphogenesis,GO:0006915#apoptosis,GO:0007049#cell cycle,GO:0007050#cell cycle arrest,GO:0005856#cytoskeleton	No		MGI:95657	P11862		AK005663,AK018351,AK029831,AK034456,BC049720	Yes	NS	-0.68615	Yes	NS	0.67015	Yes	0	-0.43661	Yes	0	-0.30252	Yes	0	0.4716
Z00002198-1	Fbxo42	F-box protein 42	6720460I06Rik	A_65_P14513,C0300G08-3_rev_PS0-60-0041,Z02198-1,Z312425-1	60	U042590-1	U042590	Yes	GO:0006512#ubiquitin cycle	No	smart00256#FBOX A Receptor for Ubiquitination Targets; ,COG3055#COG3055 Uncharacterized protein conserved in bacteria [Function unknown],	MGI:1924992	Q6PDJ6	NM_172518.2,XM_149504.1	AK020135,AK028867,AK173150,BC003960,BC058667,BZ690709,CL211750,CL211808,CL213523,CL215109,CL639875,CL791766	Yes	0	0.35362	Yes	0	-0.30912	Yes	0	0.22126	Yes	0	0.13993	Yes	NS	-0.2492
Z00002215-1				A_65_P20664,C0302C11-3_rev_PS0-60-0373,Z02215-1,Z312429-1						No						Yes	NS	0.03292	Yes	NS	-0.01107	Yes	NS	0.0202	Yes	NS	0.01285	Yes	NS	-0.0833
Z00002240-1	Pde1b	phosphodiesterase 1B, Ca2+-calmodulin dependent	63kDa	A_65_P05903,C0304E12-3_rev_PS0-60-0279,Z02240-1,Z312431-1	60	U016741-3	U016741	No	GO:0007165#signal transduction,GO:0007626#locomotory behavior,GO:0008542#visual learning,GO:0003824#catalytic activity,GO:0004114#3',5'-cyclic-nucleotide phosphodiesterase activity,GO:0005516#calmodulin binding,GO:0016787#hydrolase activity	No	smart00471#HDc Metal dependent phosphohydrolases with conserved 'HD' motif,	MGI:97523	Q01065	NM_008800.1	AK004772,BC058531,L01695,M94538	Yes	0.0021	-0.16176	Yes	0.0001	0.15803	Yes	0	-0.19199	Yes	0	-0.15612	Yes	NS	0.0299
Z00002246-1	1700064K09Rik	RIKEN cDNA 1700064K09 gene		A_65_P20122,C0305B01-3_rev_PS0-60-0452,Z02246-1,Z312433-1	60	U004702-1	U004702	Yes	GO:0006464#protein modification,GO:0006512#ubiquitin cycle,GO:0005622#intracellular,GO:0004842#ubiquitin-protein ligase activity,GO:0016874#ligase activity	No	pfam03256#APC10 Anaphase-promoting complex, subunit 10 (APC10).,smart00119#HECTc Domain Homologous to E6-AP Carboxyl Terminus with ; E3 ubiquitin-protein ligases,			NM_175244.3	AK006883,AK051385,BC024415,BC070411	Yes	0	0.23335	Yes	0	-0.21149	Yes	0	0.20168	Yes	0	0.23876	Yes	0.0013	-0.2589
Z00002264-1				A_65_P11041,C0306F08-3_rev_PS0-60-0131,Z02264-1,Z312436-1	60	U142046-1	U142046	Yes		No						Yes	NS	0.17297	Yes	NS	-0.03817	Yes	NS	0.02338	Yes	NS	-0.02021	Yes	NS	-0.0711
Z00002270-1	Flt4	FMS-like tyrosine kinase 4	Chy,VEGFR3,VEGFR-3,chylous ascites	A_65_P09068,C0307E09-3_rev_PS0-60-0227,Z02270-1,Z312438-1	60	U012536-1	U012536	Yes	GO:0006468#protein amino acid phosphorylation,GO:0007169#transmembrane receptor protein tyrosine kinase signaling pathway,GO:0005615#extracellular space,GO:0016020#membrane,GO:0016021#integral to membrane,GO:0004672#protein kinase activity,GO:0004674#prot	No	smart00409#IG Immunoglobulin; ,smart00220#S_TKc Serine/Threonine protein kinases, catalytic domain; Phosphotransferases,smart00750#KIND kinase non-catalytic C-lobe domain; It is an interaction domain identified as being similar to the C-terminal protein k	MGI:95561	P35917	NM_008029.1	AK090148,L07296	Yes	NS	0.22483	Yes	NS	-0.36386	Yes	NS	0.3019	Yes	NS	0.22435	Yes	NS	-0.0256
Z00002277-1	Adam21	a disintegrin and metalloprotease domain 21	ADAM31	C0308D09-3_rev_PS0-60-0001,Z02277-1,Z312439-1	59	U034140-1	U034140	Yes	GO:0006508#proteolysis and peptidolysis,GO:0005578#extracellular matrix (sensu Metazoa),GO:0005615#extracellular space,GO:0016021#integral to membrane,GO:0004222#metalloendopeptidase activity,GO:0008237#metallopeptidase activity,GO:0008270#zinc ion bindin	No	pfam01562#Pep_M12B_propep Reprolysin family propeptide,pfam01421#Reprolysin Reprolysin (M12B) family zinc metalloprotease,smart00050#DISIN Homologues of snake disintegrins ; Snake disintegrins inhibit the binding of ligands to integrin receptors,smart0060	MGI:1861229	Q9JI76	NM_020330.2	AF251559,AK014827	Yes	NS	0.02624	No			Yes	NS	-0.0264	Yes	NS	-0.01974	Yes	NS	0.102
Z00002279-1	Zmynd19	zinc finger, MYND domain containing 19	MIZIP,2700064H14Rik	A_65_P06884,C0308F04-3_rev_PS0-60-0257,Z02279-1,Z312440-1	60	U001471-3	U001471	No		No	pfam01753#zf-MYND MYND finger.,	MGI:1914437	Q9CQG3	NM_026021.1	AJ409150,AJ409151,AK005908,AK012484,AK086718,AK088063,BC027321,CL303370	Yes	0	-0.23938	Yes	0	0.27885	Yes	0	-0.28816	Yes	0	-0.23838	Yes	0.0131	0.1729
Z00002282-1	Plekhe1	pleckstrin homology domain containing, family E (with leucine rich repeats) member 1	SCOP,mKIAA0606	A_65_P18066,C0309A05-3_rev_PS0-60-0251,Z02282-1,Z312441-1	60	U042196-2	U042196	No	GO:0003824#catalytic activity	No	cd00116#LRR_RI Leucine-rich repeats (LRRs), ribonuclease inhibitor (RI)-like subfamily,smart00332#PP2Cc Serine/threonine phosphatases, family 2C, catalytic domain; The protein architecture and deduced catalytic mechanism of PP2C phosphatases are similar t	MGI:2138327			AB093251,AK081093,BC004581,BC022703,BC024670,BC059254,CL650576	Yes	NS	0.04457	Yes	NS	-0.06251	Yes	NS	-0.03725	Yes	NS	-0.00229	Yes	NS	0.0044
Z00002293-1				A_65_P17305,C0309D09-3_rev_PS0-60-0270,Z02293-1,Z312442-1	60	U033483-2	U033483	No		No						Yes	0	-0.59468	Yes	0	0.55747	Yes	0	-0.73157	Yes	0	-0.71837	Yes	0	0.6517
Z00002298-1	2010005O13Rik	RIKEN cDNA 2010005O13 gene	cI-45	A_65_P19158,C0309E05-3_rev_PS0-60-0139,Z02298-1,Z312443-1	60	U021989-2	U021989	Yes		No	COG5102#SFT2 Membrane protein involved in ER to Golgi transport [Intracellular trafficking and secretion],	MGI:1917362		NM_145512.2	AK036578,AK075812,BC017549,BC026520,BC039965	Yes	0	-0.20774	Yes	0	0.18032	Yes	0	-0.157	Yes	0	-0.13613	Yes	NS	0.0821
Z00002301-1	4921503C21Rik	RIKEN cDNA 4921503C21 gene		A_65_P11327,C0309F02-3_rev_PS0-60-0027,Z02301-1,Z312446-1	60	U002295-1	U002295	Yes	GO:0004730#pseudouridylate synthase activity	No	pfam00849#PseudoU_synth_2 RNA pseudouridylate synthase,			NM_173450.1	AK014804,AK035752,AK035800,AK041787,AK043340,AK044767	Yes	NS	0.04137	Yes	0.005	-0.09888	Yes	NS	0.00933	Yes	NS	0.00705	Yes	NS	-0.0697
Z00002318-1	Mnat1	menage a trois 1	P36,MAT1,E130115E11Rik	A_65_P12409,C0310G11-3_rev_PS0-60-0409,Z02318-1,Z312451-1	60	U014074-3	U014074	No	GO:0006355#regulation of transcription, DNA-dependent,GO:0007049#cell cycle,GO:0016567#protein ubiquitination,GO:0000151#ubiquitin ligase complex,GO:0005634#nucleus,GO:0004842#ubiquitin-protein ligase activity,GO:0008270#zinc ion binding	Yes	pfam06391#MAT1 CDK-activating kinase assembly factor MAT1,	MGI:106207	P51949	NM_008612.1	AK008134,AK008249,AK011833,AK029174,U35249	Yes	0.019	-0.11126	Yes	0.0156	0.09151	Yes	0	-0.10665	Yes	0.0002	-0.09341	Yes	NS	0.1147
Z00002330-1	Arid4b	AT rich interactive domain 4B (Rbp1 like)	BCAA,BRCAA1,Rbp1l1,SAP180,RBBP1L1,6330417L24Rik,6720480E17Rik	A_65_P04615,C0311E09-3_rev_PS0-60-0207,Z02330-1,Z312452-1	60	U014560-9	U014560	Yes	GO:0000004#biological_process unknown,GO:0008372#cellular_component unknown,GO:0005554#molecular_function unknown	No	smart00333#TUDOR Tudor domain; Domain of unknown function present in several RNA-binding proteins,smart00501#BRIGHT BRIGHT, ARID (A/T-rich interaction domain) domain; DNA-binding domain containing a helix-turn-helix structure ,	MGI:2137512		NM_194262.1,NM_198122.1	AK020165,AK031062,AK034400,AK041366,AK041414,AK043257,AK080355,AK080967,BC024724,BC062208,CL302050,CL706555	Yes	0	-0.21378	Yes	0	0.22902	Yes	0	-0.19979	Yes	0	-0.17463	Yes	NS	0.078
Z00002333-1	BC030335	cDNA sequence BC030335	MGC:40975	A_65_P03975,C0311F11-3_rev_PS0-60-0269,Z02333-1,Z312453-1	60	U029187-1	U029187	Yes		No	pfam03556#DUF298 Domain of unknown function (DUF298),	MGI:2679003		NM_173408.1	AK029043,BC030335,BZ690510	Yes	NS	-0.01129	Yes	NS	0.02354	Yes	NS	-0.04361	Yes	0.0149	-0.0646	Yes	NS	-0.0349
Z00002338-1	Jmjd2c	jumonji domain containing 2C	Gasc1,2410141F18Rik	A_65_P08360,C0312D09-3_rev_PS0-60-0164,Z02338-1,Z312456-1	60	U004433-3	U004433	No	GO:0006355#regulation of transcription, DNA-dependent,GO:0003676#nucleic acid binding,GO:0003677#DNA binding	Yes	pfam02375#JmjN jmjN domain.,#smart00545#JmjN Small domain found in the jumonji family of transcription factors; To date, this domain always co-occurs with the JmjC domain (although the reverse is not true),smart00558#JmjC A domain family that is part of t	MGI:1924054	Q8VCD7	NM_144787.1	AK042792,AK048092,AK053104,AK081769,AK173023,BC020180,BC042424,BC066789,BZ690950,CL214898,CL215419,CL215448,CL301946,CL302942,CL705960,CL705987	Yes	NS	0.09232	Yes	NS	-0.10523	Yes	NS	0.0561	Yes	0.0103	0.07036	Yes	NS	-0.079
Z00002341-1	Rlf	rearranged L-myc fusion sequence	9230110M18Rik	A_65_P06468,C0312F08-3_rev_PS0-60-0099,Z02341-1,Z312458-1	60	U071809-1	U071809	Yes		No	COG5236#COG5236 Uncharacterized conserved protein, contains RING Zn-finger [General function prediction only],	MGI:1924705		XM_355515.1	AK079011	Yes	0.0002	-0.16607	Yes	0	0.14327	Yes	0	-0.12073	Yes	0.0001	-0.09326	Yes	NS	0.0334
Z00002345-1	Dmd,Dystrophin	dystrophin, muscular dystrophy	mdx,pke,Dp427,Duchenne muscular dystrophy,X-linked muscular dystrophy	A_65_P05531,C0313B07-3_rev_PS0-60-0304,Z02345-1,Z312459-1	60	U019989-6	U019989	No	GO:0007517#muscle development,GO:0005626#insoluble fraction,GO:0005792#microsome,GO:0005856#cytoskeleton,GO:0005886#plasma membrane,GO:0042383#sarcolemma,GO:0045202#synapse,GO:0003779#actin binding,GO:0005198#structural molecule activity,GO:0005509#calciu	No	smart00033#CH Calponin homology domain; Actin binding domains present in duplicate at the N-termini of spectrin-like proteins (including dystrophin, alpha-actinin),smart00150#SPEC Spectrin repeats; ,pfam00435#Spectrin Spectrin repeat,smart00456#WW Domain	MGI:94909	P11531	NM_007868.1,XM_356341.1	AK013510,AK036936,AK044536,AK075809,AK087829,BZ689877,CL210582,CL211142,CL213679,M18025,M68859,S42506,S42570,S62620,S64154	Yes	0.0091	-0.15635	Yes	0.0026	0.18307	Yes	0.0212	-0.205	Yes	0	-0.23388	Yes	0.0101	0.3324
Z00002374-1	Nrarp	Notch-regulated ankyrin repeat protein	2700054M22Rik	A_65_P16631,C0317C04-3_rev_PS0-60-0043,Z02374-1,Z312462-1	60	U001476-2	U001476	Yes	GO:0006355#regulation of transcription, DNA-dependent,GO:0008372#cellular_component unknown,GO:0003677#DNA binding,GO:0003700#transcription factor activity	Yes	smart00248#ANK ankyrin repeats; Ankyrin repeats are about 33 amino acids long and occur in at least four consecutive copies,	MGI:1914372		NM_025980.1	AK004508,AK012426,AY046077,BC020293,BC048088,BC069891	Yes	0.0005	-0.21006	Yes	0.0033	0.15557	Yes	0	-0.21862	Yes	0	-0.16999	Yes	0.0149	0.2773
Z00002383-1	Ptpn23	protein tyrosine phosphatase, non-receptor type 23	PTP-TD14	A_65_P05997,C0318B09-3_rev_PS0-60-0382,Z02383-1,Z312465-1	60	U031364-2	U031364	No	GO:0006470#protein amino acid dephosphorylation,GO:0004721#phosphoprotein phosphatase activity,GO:0004725#protein tyrosine phosphatase activity,GO:0016787#hydrolase activity	No	COG1196#Smc Chromosome segregation ATPases [Cell division and chromosome partitioning],smart00194#PTPc Protein tyrosine phosphatase, catalytic domain; ,#pfam03097#BRO1 BRO1-like domain,COG1196	MGI:2144837		XM_135197.4	BC006582,BC022721,BC038078,BC059902	Yes	0.0052	0.14251	Yes	0	-0.1446	Yes	0	0.1549	Yes	0	0.17028	Yes	0	-0.3025
Z00002385-1	Cdc37l1	cell division cycle 37 homolog (S. cerevisiae)-like 1	Harc,2700033A15Rik,Hsp90-associating relative of Cdc37	A_65_P17756,C0318D03-3_rev_PS0-60-0032,Z02385-1,Z312466-1	60	U019337-5	U019337	No	GO:0000074#regulation of cell cycle,GO:0000910#cytokinesis,GO:0005737#cytoplasm,GO:0005515#protein binding	No	pfam03234#CDC37 Cdc37 family,	MGI:1914322		NM_025950.1	AK012312,AK016651,AK018787,AK021210,AK032090,AK038578,AK044291,AK046873,AK048044,AK076231,AK078139,AK078468,AK078872,AK079556,AK080238,BC031761,CL215603	Yes	NS	-0.07543	Yes	0.0312	0.08333	Yes	NS	-0.04006	Yes	NS	-0.04675	Yes	NS	0.0092
Z00002392-1	Top1mt	DNA topoisomerase 1, mitochondrial	2900052H09Rik	A_65_P06378,C0319B11-3_rev_PS0-60-0095,Z02392-1,Z312468-1	60	U036306-1	U036306	Yes	GO:0006265#DNA topological change,GO:0006268#DNA unwinding,GO:0003677#DNA binding,GO:0003917#DNA topoisomerase type I activity,GO:0016853#isomerase activity	No	smart00435#TOPEUc DNA Topoisomerase I (eukaryota); DNA Topoisomerase I (eukaryota), DNA topoisomerase V, Vaccina virus topoisomerase, Variola virus topoisomerase, Shope fibroma virus topoisomeras ,	MGI:1920210		NM_028404.1,XM_128145.2	AF362952,AK013665	Yes	0	0.44125	Yes	0	-0.46196	Yes	0	0.47479	Yes	0	0.44681	Yes	0.0002	-0.4201
Z00002399-1	Tfam	transcription factor A, mitochondrial	Hmgts,mtTFA,tsHMG	A_65_P13150,C0319G08-3_rev_PS0-60-0148,Z02399-1,Z312470-1	60	U031911-4	U031911	No	GO:0006355#regulation of transcription, DNA-dependent,GO:0005634#nucleus,GO:0005667#transcription factor complex,GO:0005739#mitochondrion,GO:0003677#DNA binding,GO:0003700#transcription factor activity	Yes	smart00398#HMG high mobility group; ,	MGI:107810	P40630	NM_009360.2	AK004857,AK017974,AK032682,AK050446,BC001987,CL212161,L07107,U57939,U63712,U63858,U63859,U63860	Yes	0.0002	-0.19412	Yes	0.0003	0.15327	Yes	0	-0.23063	Yes	0	-0.18841	Yes	NS	0.1131
Z00002401-1	Set7	SET domain-containing protein 7	mKIAA1717,1600028F23Rik	A_65_P11134,C0319H06-3_rev_PS0-60-0260,Z02401-1,Z312472-1	60	U024016-1	U024016	Yes	GO:0016568#chromatin modification,GO:0005634#nucleus,GO:0008168#methyltransferase activity,GO:0016740#transferase activity	Yes	COG2849#COG2849 Uncharacterized protein conserved in bacteria [Function unknown],#COG2849 Uncharacterized protein conserved in bacteria [Function unknown],smart00317#SET SET (Su(var)3-9, Enhancer-of-zeste, Trithorax) domain; Putative methyl transferase, b	MGI:1920501	Q8VHL1	NM_080793.2	AF448509,AK005555,AK048924,AK129428,BC050190	Yes	NS	0.35933	Yes	0.0002	-0.35801	Yes	0	0.30211	Yes	0	0.27281	Yes	0.0095	-0.2024
Z00002407-1	Wiz	widely-interspaced zinc finger motifs		A_65_P17621,C0320E09-3_rev_PS0-60-0148,Z02407-1,Z312473-1	60	U037664-4	U037664	No	GO:0003676#nucleic acid binding	No				NM_011717.2,NM_212437.1,NM_212438.1	AB012265,AB012266,AK004274,AK005208,AK013023,BC021426,BC053035	Yes	0	-0.30067	Yes	0	0.29976	Yes	0	-0.31295	Yes	0	-0.23331	Yes	0.0047	0.1726
Z00002410-1	2610020O08Rik	RIKEN cDNA 2610020O08 gene		A_65_P17684,C0321A09-3_rev_PS0-60-0303,Z02410-1,Z312474-1	60	U019791-1	U019791	Yes		No	pfam06047#DUF926 Domain of Unknown Function (DUF926),			NM_025937.2	AK011492,AK012826,AK038344,AK076125,AK089943,AY388959,BC026774	Yes	0.0028	-0.15053	Yes	NS	0.1007	Yes	0	-0.20169	Yes	0	-0.18141	Yes	0.0001	0.2287
Z00002411-1	Mrps31	mitochondrial ribosomal protein S31	Imogen44,1500002D03Rik	A_65_P20519,C0321A11-3_rev_PS0-60-0002,Z02411-1,Z312475-1	60	U009168-1	U009168	Yes	GO:0006355#regulation of transcription, DNA-dependent,GO:0005634#nucleus,GO:0005739#mitochondrion,GO:0003677#DNA binding,GO:0003735#structural constituent of ribosome	Yes		MGI:1913153	Q61733	NM_020560.1	AK005110,AK011825,AK019202,AK078073,BC006764,BC018475,BC027430,Z46966	Yes	NS	0.05977	Yes	NS	-0.04742	Yes	NS	0.03875	Yes	0.0471	0.05049	Yes	NS	-0.0722
Z00002418-1	Fbxl17	F-box and leucine-rich repeat protein 17	Fbx13,Fbxo13,6330576B01Rik,C130023C01Rik	A_65_P19485,C0321F10-3_rev_PS0-60-0200,Z02418-1,Z312477-1	60	U037995-1	U037995	Yes	GO:0006512#ubiquitin cycle	No	smart00256#FBOX A Receptor for Ubiquitination Targets; ,	MGI:1354704	Q9QZN1	XM_128716.2	AF176529,AK004419,BC058120	Yes	NS	-0.1251	Yes	NS	-0.00086	Yes	NS	-0.24103	Yes	NS	-0.14716	Yes	NS	0.1731
Z00002420-1	2810441C07Rik	RIKEN cDNA 2810441C07 gene	mKIAA1626	A_65_P02865,C0322A01-3_rev_PS0-60-0261,Z02420-1,Z312479-1	60	U025711-9	U025711	No	GO:0005085#guanyl-nucleotide exchange factor activity	No	smart00325#RhoGEF Guanine nucleotide exchange factor for Rho/Rac/Cdc42-like GTPases; Guanine nucleotide exchange factor for Rho/Rac/Cdc42-like GTPases Also called Dbl-homologous (DH) domain,	MGI:1920004		NM_172415.2	AK013282,AK028570,AK028648,AK129408,BC006747,BC021843,BC024646,BC034061,BC059220	Yes	NS	-0.06697	Yes	0.0337	0.07104	Yes	NS	-0.04954	Yes	NS	-0.03171	Yes	NS	-0.0163
Z00002421-1	Akap10	A kinase (PRKA) anchor protein 10	D-AKAP2,1500031L16Rik	A_65_P05670,C0322A02-3_rev_PS0-60-0406,Z02421-1,Z312481-1	60	U032897-2	U032897	No	GO:0008104#protein localization,GO:0005739#mitochondrion,GO:0004871#signal transducer activity,GO:0005515#protein binding,GO:0016301#kinase activity,GO:0051018#protein kinase A binding	No	smart00315#RGS Regulator of G protein signalling domain; RGS family members are GTPase-activating proteins for heterotrimeric G-protein alpha-subunits,	MGI:1890218	O88845	NM_019921.2	AF021833,AK005325,AK049399,AK051044,AK083255,BC026451,BC038483,BC054105,CL213344,CL706113	Yes	0.0002	0.18305	Yes	0	-0.20013	Yes	0	0.16989	Yes	0	0.19553	Yes	0.0032	-0.1636
Z00002424-1	Wdtc1	WD and tetratricopeptide repeats 1	LOC230796	A_65_P04106,C0322B03-3_rev_PS0-60-0140,Z02424-1,Z312482-1	60	U025616-3	U025616	No		No	smart00320#WD40 WD40 repeats; Note that these repeats are permuted with respect to the structural repeats (blades) of the beta propeller domain,cd00189#TPR Tetratricopeptide repeat domain; typically contains 34 amino acids [WLF]-X(2)-[LIM]-[GAS]-X(2)-[YLF	MGI:2685541	Q80ZK9	NM_199306.1	BC034833,BC048824,BC057107	Yes	NS	0.03638	Yes	NS	-0.02609	Yes	NS	0.00808	Yes	NS	0.01947	Yes	NS	-0.0309
Z00002435-1	Eya3	eyes absent 3 homolog (Drosophila)		A_65_P10631,C0322F05-3_rev_PS0-60-0240,Z02435-1,Z312484-1	60	U004903-8	U004903	No	GO:0006355#regulation of transcription, DNA-dependent,GO:0006470#protein amino acid dephosphorylation,GO:0007275#development,GO:0008152#metabolism,GO:0005634#nucleus,GO:0000287#magnesium ion binding,GO:0003824#catalytic activity,GO:0004721#phosphoprotein	Yes	pfam00702#Hydrolase haloacid dehalogenase-like hydrolase,			NM_010166.2,NM_210071.1,NM_211356.1,NM_211357.1	AJ007996,AK050674,AK051638,BC023233,BC052860,BC063259,CL210877,CL211739,CL211842,CL213198,CL213303,CL213993,CL215093,CL215308,CL303061,CL639576,CL639671,CL639756,CL639898,CL639903,CL639921,U61112,U81604	Yes	0	0.38316	Yes	0	-0.33282	Yes	0	0.26258	Yes	0	0.22224	Yes	NS	-0.1918
Z00002439-1	Cecr2	cat eye syndrome chromosome region, candidate 2 homolog (human)	mKIAA1740,2610101O16Rik,2810409N01Rik	A_65_P20028,C0323A08-3_rev_PS0-60-0176,Z02439-1,Z312485-1	60	U007344-6	U007344	No	GO:0000004#biological_process unknown,GO:0008372#cellular_component unknown,GO:0005554#molecular_function unknown	No	smart00297#BROMO bromo domain; ,	MGI:1923799		XM_110622.3,XM_204234.2	AK011799,AK011878,AK013061,AK037032,AK048664,AK129435,BC060152,CL211945	Yes	NS	0.06022	Yes	NS	0.02633	Yes	NS	-0.00015	Yes	NS	0.00525	Yes	NS	0.0446
Z00002444-1	Enah	enabled homolog (Drosophila)	Mena,WBP8,Ndpp1	A_65_P20420,C0323G01-3_rev_PS0-60-0048,Z02444-1,Z312486-1	60	U022160-3	U022160	No	GO:0001843#neural tube closure,GO:0007275#development,GO:0007399#neurogenesis,GO:0007411#axon guidance,GO:0008154#actin polymerization and/or depolymerization,GO:0030036#actin cytoskeleton organization and biogenesis,GO:0001725#stress fiber,GO:0015629#act	No	smart00461#WH1 WASP homology region 1; Region of the Wiskott-Aldrich syndrome protein (WASp) that contains point mutations in the majority of patients with WAS,	MGI:108360	Q03173	NM_010135.1	AK020248,AK031940,AK076131,BC062927,BZ690699,CL210523,CL210933,CL211592,CL211637,CL214487,CL214512,CL303450,CL639707,CL791773,D10727,U72520,U72521,U72522,U72523	Yes	0	-0.43479	Yes	0	0.46458	Yes	0	-0.44413	Yes	0	-0.35229	Yes	0	0.4555
Z00002447-1	Pcdh21	protocadherin 21	Prcad	A_65_P14512,C0323H04-3_rev_PS0-60-0034,Z02447-1,Z312487-1	60	U035424-1	U035424	Yes	GO:0007156#homophilic cell adhesion,GO:0008151#cell growth and/or maintenance,GO:0005615#extracellular space,GO:0005887#integral to plasma membrane,GO:0016020#membrane,GO:0016021#integral to membrane,GO:0004872#receptor activity,GO:0005509#calcium ion bin	No	smart00112#CA Cadherin repeats,	MGI:2157782		NM_130878.2	AF426393,BC042454,BC049999,BC058270	Yes	NS	-0.20087	Yes	0.0248	0.21656	Yes	0	-0.37242	Yes	0	-0.21578	Yes	0.0001	0.2368
Z00002451-1				A_65_P14229,C0324B06-3_rev_PS0-60-0201,Z02451-1,Z312488-1	60	U108045-1	U108045	Yes		No						Yes	0.0001	0.32616	Yes	0.0006	-0.30572	Yes	NS	0.25122	Yes	0	0.14001	Yes	NS	-0.108
Z00002458-1	E430019H13Rik	Mus musculus 10 days neonate cortex cDNA, RIKEN full-length enriched library, clone:A830007B05 product:SIMILAR TO ALPHA 1,2-MANNOSIDASE (FRAGMENT) homolog [Mus musculus], full insert sequence.	LOC227619	A_65_P15546,C0324H12-3_rev_PS0-60-0084,Z02458-1,Z312489-1	60	U001486-2	U001486	No		No	pfam01532#Glyco_hydro_47 Glycosyl hydrolase family 47,	MGI:2684954		XM_130073.3	AK043541,AK088523,BC006645,BC025500,BC039630	Yes	0	0.37894	Yes	0	-0.36676	Yes	0	0.31066	Yes	0	0.1906	Yes	0.0001	-0.2785
Z00002471-1	3010027A04Rik	RIKEN cDNA 3010027A04 gene	2410104C19Rik,9530048I21Rik	A_65_P13096,C0327H04-3_rev_PS0-60-0272,Z02471-1,Z312491-1	60	U030366-2	U030366	No	GO:0003677#DNA binding	No	smart00248#ANK ankyrin repeats; Ankyrin repeats are about 33 amino acids long and occur in at least four consecutive copies,	MGI:1924337		XM_134514.2	AK019393,AK032084,AK046451,BC005576,BZ690611,CL215586	Yes	NS	-0.03311	Yes	NS	0.03119	Yes	NS	-0.06827	Yes	0.0188	-0.09126	Yes	NS	0.0333
Z00002473-1	Cpt1c	carnitine palmitoyltransferase 1c	CPT I-C,9630004I06Rik	A_65_P09483,C0328A12-3_rev_PS0-60-0234,Z02473-1,Z312492-1	60	U123195-3	U123195	Yes	GO:0006631#fatty acid metabolism,GO:0005739#mitochondrion,GO:0016021#integral to membrane,GO:0019867#outer membrane,GO:0008415#acyltransferase activity,GO:0016740#transferase activity	No	pfam00755#Carn_acyltransf Choline/Carnitine o-acyltransferase.,	MGI:2446526	Q8BGD5	NM_153679.1	AF320000,AK032101,AK035790,AK087747,BC043460,BC066155	Yes	0	-0.27072	Yes	0	0.2304	Yes	0	-0.28468	Yes	0	-0.18282	Yes	NS	0.1109
Z00002474-1				A_65_P18659,C0328B09-3_rev_PS0-60-0054,Z02474-1,Z312493-1	60	U254477-1	U254477	Yes		No						Yes	NS	-0.23955	Yes	NS	0.11209	Yes	0.0009	-0.1355	Yes	NS	-0.19297	Yes	NS	0.144
Z00002480-1	Topors	topoisomerase I binding, arginine/serine-rich	LUN,TP53BPL	A_65_P07490,C0328E12-3_rev_PS0-60-0001,Z02480-1,Z312494-1	60	U024955-1	U024955	Yes	GO:0008152#metabolism,GO:0003824#catalytic activity,GO:0016853#isomerase activity	No	smart00184#RING Ring finger; E3 ubiquitin-protein ligase activity is intrinsic to the RING domain of c-Cbl and is likely to be a general function of this domain; Various RING fingers exhibit binding activity towards E2 ubiquitin-conjugating enzymes (Ubc'	MGI:2146189		NM_134097.2	AB072395,AB104865,AK044564,BC019421,BC037141,BC040797	Yes	NS	0.06753	Yes	NS	-0.08399	Yes	NS	0.00474	Yes	NS	0.00668	Yes	NS	-0.0595
Z00002484-1	6330416G13Rik	RIKEN cDNA 6330416G13 gene		A_65_P18895,C0329A04-3_rev_PS0-60-0080,Z02484-1,Z312495-1	60	U004411-9	U004411	No	GO:0006810#transport,GO:0005743#mitochondrial inner membrane,GO:0016021#integral to membrane,GO:0005488#binding	No				NM_144905.2	AK012884,AK030466,AK031016,AK078066,BC022599,BC023748	Yes	NS	0.01457	Yes	NS	0.01063	Yes	NS	-0.05176	Yes	NS	-0.06312	Yes	NS	-0.0482
Z00002490-1	Inhbb	inhibin beta-B	activin	A_65_P15829,C0329D09-3_rev_PS0-60-0042,Z02490-1,Z312497-1	60	U021694-1	U021694	Yes	GO:0008151#cell growth and/or maintenance,GO:0040007#growth,GO:0005576#extracellular region,GO:0005179#hormone activity,GO:0008083#growth factor activity	No	pfam00688#TGFb_propeptide TGF-beta propeptide,smart00204#TGFB Transforming growth factor-beta (TGF-beta) family; Family members are active as disulphide-linked homo- or heterodimers,	MGI:96571	Q04999	XM_148966.4	BC024067,BC048845,X69620,X83376	Yes	0	1.56785	Yes	0	-1.36929	Yes	0	1.60984	Yes	0	1.21314	Yes	0	-1.2407
Z00002515-1	Rnf123	ring finger protein 123		A_65_P05541,C0332E03-3_rev_PS0-60-0031,Z02515-1,Z312502-1	58	U031328-9	U031328	No	GO:0000004#biological_process unknown,GO:0008372#cellular_component unknown,GO:0005554#molecular_function unknown	No	smart00449#SPRY Domain in SPla and the RYanodine Receptor,#SPRY Domain in SPla and the RYanodine Receptor,cd00162#RING RING-finger (Really Interesting New Gene) domain, a specialized type of Zn-finger of 40 to 60 residues that binds two atoms of zinc; def				AK046618,BC003945,BC025530,BC030482,BC057082	Yes	NS	-0.05129	Yes	NS	0.03205	Yes	NS	-0.00453	Yes	NS	-0.02649	Yes	NS	-0.0155
Z00002524-1	Spnb3	spectrin beta 3		A_65_P06876,C0333H06-3_rev_PS0-60-0085,Z02524-1,Z312504-1	60	U038743-1	U038743	Yes		No	cd00176#SPEC Spectrin repeats, found in several proteins involved in cytoskeletal structure; family members include spectrin, alpha-actinin and dystrophin; the spectrin repeat forms a three helix bundle with the second helix interrupted by proline in some			XM_129130.5	AF026489,AK172931,BC033305,BC048851	Yes	NS	-0.10624	Yes	NS	0.19426	Yes	NS	-0.12995	Yes	NS	-0.23857	Yes	NS	0.3304
Z00002531-1	AI661311		mKIAA0590	A_65_P06180,C0334F02-3_rev_PS0-60-0082,Z02531-1,Z312507-1	60	U017662-8	U017662	Yes		No	cd00200#WD40 WD40 domain, found in a number of eukaryotic proteins that cover a wide variety of functions including adaptor/regulatory modules in signal transduction, pre-mRNA processing and cytoskeleton assembly; typically contains a GH dipeptide 11-24 r	MGI:2146906		XM_359298.1	AK129167,BC009019	Yes	0.0001	-0.19538	Yes	0	0.16192	Yes	0	-0.17149	Yes	0	-0.2288	Yes	NS	0.1146
Z00002535-1	Nical	NEDD9 interacting protein with calponin homology and LIM domains	MICAL,MGC:27831,MGC:38321	A_65_P10379,C0335B03-3_rev_PS0-60-0041,Z02535-1,Z312508-1	60	U011433-1	U011433	Yes	GO:0006118#electron transport,GO:0006725#aromatic compound metabolism,GO:0005856#cytoskeleton,GO:0004497#monooxygenase activity,GO:0008270#zinc ion binding	No	pfam01494#FAD_binding_3 FAD binding domain,smart00033#CH Calponin homology domain; Actin binding domains present in duplicate at the N-termini of spectrin-like proteins (including dystrophin, alpha-actinin),smart00132#LIM Zinc-binding domain present in Li	MGI:2385847	Q8VDP3	NM_138315.1	BC021477,BC034682	Yes	0	-0.30918	Yes	0	0.33137	Yes	0	-0.30869	Yes	0	-0.3518	Yes	0	0.2872
Z00002563-1	C78409	Mus musculus expressed sequence C78409 (C78409), mRNA		A_65_P01590,C0339A10-3_rev_PS0-60-0054,Z02563-1,Z312515-1	60	U032326-2	U032326	No		No	pfam00916#Sulfate_transp Sulfate transporter family,			NM_177615.2	AK052641	Yes	0	0.33115	Yes	NS	-0.4038	Yes	NS	0.29603	Yes	0	0.2912	Yes	NS	-0.1781
Z00002572-1	LOC243245,BC023744			A_65_P15717,C0339G09-3_rev_PS0-60-0151,Z02572-1,Z312516-1	60	U093757-3	U093757	No		No	smart00409#IG Immunoglobulin; ,			XM_144541.3	AK082111,BC023744	Yes	NS	0.02668	Yes	0	-0.36982	Yes	0	0.26429	Yes	0	0.32503	Yes	0	-0.3526
Z00002599-1	Gm1434	gene model 1434, (NCBI)	LOC384619	A_65_P13148,C0341B05-3_rev_PS0-60-0248,Z02599-1,Z312519-1	59	U028520-2	U028520	No		No	pfam01576#Myosin_tail_1 Myosin tail,	MGI:2686280		NM_201374.1	BC050196	Yes	NS	0.07086	Yes	0.0011	-0.16361	Yes	0.0411	0.06244	Yes	NS	0.03451	Yes	NS	-0.0256
Z00002600-1	9430098F02Rik	RIKEN cDNA 9430098F02 gene		A_65_P07660,C0341B08-3_rev_PS0-60-0367,Z02600-1,Z312520-1	60	U012579-1	U012579	Yes		No					AK035193	Yes	NS	-0.16806	Yes	0	0.29643	Yes	0.0247	-0.16661	Yes	0	-0.20957	Yes	0	0.4256
Z00002601-1	Rapgef6	Rap guanine nucleotide exchange factor (GEF) 6	Pdzgef2,PDZ-GEF2,RA-GEF-2,C030018K18Rik	A_65_P00705,C0341B09-3_rev_PS0-60-0334,Z02601-1,Z312521-1	60	U229671-3	U229671	No		No	smart00147#RasGEF Guanine nucleotide exchange factor for Ras-like small GTPases; ,	MGI:2384761			AK080138,BC019702,BC025553,BC059847	Yes	NS	-0.13382	Yes	0.0025	0.10896	Yes	0	-0.14235	Yes	0	-0.10262	Yes	NS	0.1234
Z00002607-1	B4galt2	UDP-Gal:betaGlcNAc beta 1,4- galactosyltransferase, polypeptide 2		A_65_P03312,C0341H12-3_rev_PS0-60-0427,Z02607-1,Z312522-1	60	U025436-1	U025436	Yes	GO:0005794#Golgi apparatus,GO:0016021#integral to membrane,GO:0003831#beta-N-acetylglucosaminylglycopeptide beta-1,4-galactosyltransferase activity,GO:0003945#N-acetyllactosamine synthase activity,GO:0008378#galactosyltransferase activity,GO:0016740#trans	No	pfam02709#Galactosyl_T_2 Galactosyltransferase,			NM_017377.1	AB019541,AF142670,AK019111,BC053468	Yes	0	-0.92055	Yes	0	0.88099	Yes	0	-0.87847	Yes	0	-0.77128	Yes	0	0.8008
Z00002615-1	BC032265	cDNA sequence BC032265	MGC:40640	A_65_P10358,C0344A10-3_rev_PS0-60-0344,Z02615-1,Z312524-1	60	U013689-1	U013689	Yes	GO:0016301#kinase activity,GO:0016740#transferase activity	No	pfam03881#Fructosamin_kin Fructosamine kinase,	MGI:2679256	Q8K274	NM_181420.2	AK078838,AY360466,BC032265	Yes	NS	-0.19997	Yes	NS	0.0856	Yes	0	-0.16406	Yes	NS	-0.0782	Yes	NS	0.0729
Z00002624-1	Helb	helicase (DNA) B	D10Ertd664e	A_65_P00870,C0344G04-3_rev_PS0-60-0283,Z02624-1,Z312526-1	60	U032276-1	U032276	Yes	GO:0006261#DNA-dependent DNA replication,GO:0006269#DNA replication, synthesis of RNA primer,GO:0008372#cellular_component unknown,GO:0004003#ATP-dependent DNA helicase activity,GO:0004386#helicase activity	No	COG0507#RecD ATP-dependent exoDNAse (exonuclease V), alpha subunit - helicase superfamily I member [DNA replication, recombination, and repair],	MGI:2152895		NM_080446.1	AB048542,AK043127,AK131122,BC038261,BC068140,CL640050	Yes	0	-0.23237	Yes	0	0.2617	Yes	0.0001	-0.13581	Yes	0	-0.24638	Yes	0.0209	0.146
Z00002627-1	C130085G02Rik			A_65_P10744,C0346A01-3_rev_PS0-60-0176,Z02627-1,Z312527-1	60	U022002-1	U022002	Yes		No	smart00195#DSPc Dual specificity phosphatase, catalytic domain; ,			XM_136364.4	AK048603,BC059034	Yes	0.0059	-0.20705	Yes	0.0036	0.16034	Yes	0	-0.18064	Yes	0	-0.17874	Yes	0.0003	0.2089
Z00002628-1	4930428J16Rik	RIKEN cDNA 4930428J16 gene	1700084D09Rik,2010013L17Rik	A_65_P20759,C0346A09-3_rev_PS0-60-0428,Z02628-1,Z312528-1	60	U019299-7	U019299	No		No	COG5536#BET4 Protein prenyltransferase, alpha subunit [Posttranslational modification, protein turnover, chaperones],	MGI:1921875		XM_129160.4	AK006988,AK008237,AK015225	Yes	NS	0.1733	Yes	NS	-0.08007	Yes	NS	0.06441	Yes	NS	-0.00594	Yes	NS	0.1122
Z00002630-1	Loxl3	lysyl oxidase-like 3	Lor2	A_65_P20598,C0346B11-3_rev_PS0-60-0023,Z02630-1,Z312529-1	60	U007069-4	U007069	No	GO:0005615#extracellular space	No	smart00202#SR Scavenger receptor Cys-rich; The sea ucrhin egg peptide speract contains 4 repeats of SR domains that contain 6 conserved cysteines,#SR Scavenger receptor Cys-rich; The sea ucrhin egg peptide speract contains 4 repeats of SR domains that con	MGI:1337004		NM_013586.2,XM_357652.1	AF053368,AK030548,BC011298	Yes	0	-0.33383	Yes	0	0.26222	Yes	0	-0.31728	Yes	0	-0.24182	Yes	0	0.3163
Z00002657-1	Six4	sine oculis-related homeobox 4 homolog (Drosophila)	AREC3,TrexBF	A_65_P16639,C0349E02-3_rev_PS0-60-0001,Z02657-1,Z312532-1	60	U034064-1	U034064	No	GO:0006355#regulation of transcription, DNA-dependent,GO:0007275#development,GO:0005634#nucleus,GO:0005667#transcription factor complex,GO:0003677#DNA binding,GO:0003700#transcription factor activity	Yes	smart00389#HOX Homeodomain; DNA-binding factors that are involved in the transcriptional regulation of key developmental processes ,	MGI:106034	Q61321	NM_011382.1	D50416,D50417,D50418	Yes	0	-0.37642	Yes	NS	0.44621	Yes	0	-0.4874	Yes	0	-0.24313	Yes	0.007	0.2352
Z00002659-1	X99384	cDNA sequence X99384	paladin,mKIAA1274	A_65_P19959,C0349G10-3_rev_PS0-60-0229,Z02659-1,Z312533-1	60	U031836-2	U031836	No	GO:0006470#protein amino acid dephosphorylation,GO:0008138#protein tyrosine/serine/threonine phosphatase activity	No	COG2453#CDC14 Predicted protein-tyrosine phosphatase [Signal transduction mechanisms],	MGI:1351623		NM_013753.1	AK088577,BC052850,CL214599,X99384	Yes	0	-0.24545	Yes	0	0.24225	Yes	0	-0.21832	Yes	0	-0.22566	Yes	0.0001	0.2249
Z00002671-1	0610011N22Rik	RIKEN cDNA 0610011N22 gene	5430420E17Rik	A_65_P18746,C0351B12-3_rev_PS0-60-0180,Z02671-1,Z312537-1	60	U015015-1	U015015	Yes		No		MGI:1914683		NM_024201.2	AK002564,AK007738,AK017324,BC003345,BC049099	Yes	NS	0.06622	Yes	NS	-0.04743	Yes	0	0.10486	Yes	0.0072	0.07429	Yes	NS	-0.0659
Z00002676-1	AA881470	EST AA881470		A_65_P15629,C0351E06-3_rev_PS0-60-0443,Z02676-1,Z312538-1	60	U006378-5	U006378	Yes		No				NM_172724.1,NM_181066.1	AF226663,AK035518,AK043212,AK049321,AK084987,AK085091,BC068301	Yes	NS	0.09707	Yes	0.0153	-0.10055	Yes	0.0001	0.10606	Yes	0	0.11358	Yes	NS	-0.1269
Z00002681-1	Gbp2	guanylate nucleotide binding protein 2		A_65_P15738,C0351F09-3_rev_PS0-60-0184,Z02681-1,Z312539-1	60	U003925-3	U003925	No	GO:0006955#immune response,GO:0008372#cellular_component unknown,GO:0003924#GTPase activity,GO:0005525#GTP binding	No	pfam02263#GBP Guanylate-binding protein, N-terminal domain,#GBP Guanylate-binding protein, N-terminal domain,pfam02841#GBP_C Guanylate-binding protein, C-terminal domain,			NM_010260.1	AF077007,AF109168,AJ007970,BC011336,BC032882,BC049141	Yes	0.0022	0.1933	Yes	0.0041	-0.23176	Yes	0	0.1967	Yes	NS	0.05126	Yes	NS	-0.1215
Z00002682-1	Stag1	stromal antigen 1	SA-1	A_65_P05805,C0351F10-3_rev_PS0-60-0445,Z02682-1,Z312540-1	60	U221224-4	U221224	No	GO:0007049#cell cycle,GO:0007059#chromosome segregation,GO:0007067#mitosis,GO:0005634#nucleus	No	pfam03365#STAG Stromal antigen (SA/STAG) protein.,	MGI:1098658	Q9D3E6	NM_009282.2	AK017978,AK043215,AK048671,AK052003,AK086295,BC062954,BC069841,CL210647,CL215605,Z75332	Yes	0.0022	0.16277	Yes	0.0004	-0.11919	Yes	0	0.16734	Yes	0	0.15592	Yes	0.0077	-0.2271
Z00002691-1	Sod2		MnSOD,Sod-2,MGC:6144,manganese SOD,manganese superoxide dismutase	A_65_P17936,C0352F05-3_rev_PS0-60-0307,Z02691-1,Z312541-1	60	U160947-1	U160947	Yes	GO:0006801#superoxide metabolism,GO:0005739#mitochondrion,GO:0004784#superoxide dismutase activity,GO:0008383#manganese superoxide dismutase activity,GO:0016491#oxidoreductase activity,GO:0030145#manganese ion binding,GO:0046872#metal ion binding	No	pfam02777#Sod_Fe_C Iron/manganese superoxide dismutases, C-terminal domain,	MGI:98352	P09671	XM_356923.1		Yes	0	0.20392	Yes	0	-0.19392	Yes	0	0.20409	Yes	0	0.2014	Yes	0.0003	-0.2347
Z00002692-1	Sdccag10	W014D08 GGTC Gene Trap Library GV03C01 Mus musculus cDNA clone W014D08, mRNA sequence.	NY-CO-10,3110009E13Rik	A_65_P17392,C0352F11-3_rev_PS0-60-0001,Z02692-1,Z312542-1	60	U035138-1	U035138	Yes	GO:0006457#protein folding,GO:0005634#nucleus,GO:0005737#cytoplasm,GO:0003755#peptidyl-prolyl cis-trans isomerase activity,GO:0016853#isomerase activity	No	pfam00160#Pro_isomerase Cyclophilin type peptidyl-prolyl cis-trans isomerase.,	MGI:1914535		XM_127535.3	AK014025,AK075902,AK077779,BC025437,BZ690691,CL211013,CL215234,CL215238	Yes	NS	0.0026	Yes	NS	-0.07061	Yes	NS	-0.0319	Yes	NS	-0.0397	Yes	NS	0.0846
Z00002704-1	Dnase2a	deoxyribonuclease II alpha		A_65_P13816,C0354D05-3_rev_PS0-60-0101,Z02704-1,Z312543-1	60	U159636-4	U159636	No	GO:0006259#DNA metabolism,GO:0006915#apoptosis,GO:0007275#development,GO:0030218#erythrocyte differentiation,GO:0005615#extracellular space,GO:0005764#lysosome,GO:0004518#nuclease activity,GO:0004519#endonuclease activity,GO:0004531#deoxyribonuclease II a	No	pfam03265#DNase_II Deoxyribonuclease II.,			NM_010062.2	AF045741,AK018651,BC058609,BC060661	Yes	0.001	0.23617	Yes	0	-0.43616	Yes	0	0.37547	Yes	0	0.28284	Yes	NS	0.0294
Z00002706-1		Mus musculus, Similar to IQ motif containing GTPase activating protein 2, clone IMAGE:3596508, mRNA, partial cds.		A_65_P15488,C0354G01-3_rev_PS0-60-0073,Z02706-1,Z312544-1	59	U236460-1	U236460	Yes		No	pfam03836#RasGAP_C RasGAP C-terminus.,				BC042790	Yes	0	0.19356	Yes	0	-0.16121	Yes	0	0.12835	Yes	0	0.1405	Yes	NS	-0.0623
Z00002709-1	A530065E19Rik	RIKEN cDNA A530065E19 gene		A_65_P20384,C0355B11-3_rev_PS0-60-0521,Z02709-1,Z312545-1	60	U033208-1	U033208	Yes		No	pfam00588#SpoU_methylase SpoU rRNA Methylase family,			NM_145433.1	AK089475,BC005625,BC039743	Yes	NS	-0.07179	Yes	NS	0.0321	Yes	NS	-0.01004	Yes	NS	0.01412	Yes	NS	-0.0205
Z00002712-1	5430405N12Rik	RIKEN cDNA 5430405N12 gene		A_65_P15429,C0355D08-3_rev_PS0-60-0242,Z02712-1,Z312546-1	60	U015306-2	U015306	Yes		No					AK017277	Yes	0	-0.71569	Yes	0	0.68825	Yes	0	-0.70688	Yes	0	-0.62098	Yes	0	0.6168
Z00002716-1	Tubg1	tubulin, gamma 1	Tubg,MGC:8041	A_65_P01543,C0355F09-3_rev_PS0-60-0140,Z02716-1,Z312547-1	60	U013357-1	U013357	Yes	GO:0007017#microtubule-based process,GO:0007018#microtubule-based movement,GO:0046785#microtubule polymerization,GO:0000242#pericentriolar material,GO:0005874#microtubule,GO:0005876#spindle microtubule,GO:0005881#cytoplasmic microtubule,GO:0045298#tubulin	No	pfam00091#Tubulin Tubulin/FtsZ family, GTPase domain,	MGI:101834	P83887	NM_134024.1	AB158480,BC006581	Yes	NS	-0.0634	Yes	NS	0.05104	Yes	NS	-0.03062	Yes	NS	-0.04396	Yes	NS	-0.0306
Z00002719-1	A930025J12Rik	RIKEN cDNA A930025J12 gene		A_65_P03385,C0355G06-3_rev_PS0-60-0057,Z02719-1,Z312549-1	60	U023244-4	U023244	Yes	GO:0016021#integral to membrane	No	pfam06814#Lung_7-TM_R Lung seven transmembrane receptor,			NM_173734.2	AK040014,AK044591,AK086738,AK088559,BC004047,BC024676,BC027354	Yes	NS	-0.01037	Yes	NS	-0.04064	Yes	NS	0.06685	Yes	NS	-0.06272	Yes	NS	-0.0531
Z00002721-1	Loxl2	lysyl oxidase-like 2	1110004B06Rik,9430067E15Rik	A_65_P01156,C0355H06-3_rev_PS0-60-0293,Z02721-1,Z312551-1	60	U015808-2	U015808	No	GO:0003676#nucleic acid binding,GO:0004720#protein-lysine 6-oxidase activity,GO:0005507#copper ion binding,GO:0016491#oxidoreductase activity	No	smart00202#SR Scavenger receptor Cys-rich; The sea ucrhin egg peptide speract contains 4 repeats of SR domains that contain 6 conserved cysteines,pfam01186#Lysyl_oxidase Lysyl oxidase.,	MGI:2137913	P58022	NM_033325.1	AF117951,AK034957,AK045019,AK081898	Yes	NS	-0.05807	Yes	NS	0.05185	Yes	0	-0.18647	Yes	0	-0.12854	Yes	NS	0.1398
Z00002726-1	2700097O09Rik,4930511A21Rik	RIKEN cDNA 4930511A21 gene	G4-1,5730412A08Rik	A_65_P11762,C0356B09-3_rev_PS0-60-0104,Z02726-1,Z312552-1	60	U033955-6	U033955	No	GO:0000004#biological_process unknown,GO:0008372#cellular_component unknown,GO:0005554#molecular_function unknown#GO:0005615#extracellular space,GO:0008168#methyltransferase activity,GO:0016740#transferase activity	No		MGI:1930009		NM_021529.2,NM_028314.1	AB041577,AJ238247,AK012621,AK013403,AK015746,AK028063,AK028254,AK033405,AK040589,AK079348,AK087572,AK088240,BC016540,BC024754,BC056967	Yes	0.0039	-0.13981	Yes	0.0004	0.13069	Yes	0	-0.16968	Yes	0	-0.13164	Yes	0.0099	0.1488
Z00002737-1	B3gnt7	UDP-GlcNAc:betaGal beta-1,3-N-acetylglucosaminyltransferase 7	beta-3GnT7,C330001H22Rik	A_65_P09337,C0357A09-3_rev_PS0-60-0322,Z02737-1,Z312553-1	60	U000535-4	U000535	No	GO:0006486#protein amino acid glycosylation,GO:0008372#cellular_component unknown,GO:0008375#acetylglucosaminyltransferase activity,GO:0016740#transferase activity,GO:0016757#transferase activity, transferring glycosyl groups	No	pfam01762#Galactosyl_T Galactosyltransferase,	MGI:2384394		NM_145222.1	AF502429,AK049105,AK080081,BC026409,BC029550,BC031187,BC060507	Yes	0	0.78172	Yes	0	-0.6759	Yes	0	0.71211	Yes	0	0.53074	Yes	0	-0.6229
Z00002750-1				A_65_P04201,C0358E12-3_rev_PS0-60-0041,Z02750-1,Z312555-1	60	U172800-1	U172800	Yes		No	pfam07002#Copine ,					Yes	NS	0.02282	Yes	NS	-0.0225	Yes	NS	0.13725	Yes	NS	0.04839	Yes	NS	0.0351
Z00002751-1	Ptpn9	protein tyrosine phosphatase, non-receptor type 9		A_65_P11771,C0358F03-3_rev_PS0-60-0167,Z02751-1,Z312556-1	60	U010535-3	U010535	No	GO:0006470#protein amino acid dephosphorylation,GO:0004721#phosphoprotein phosphatase activity,GO:0004725#protein tyrosine phosphatase activity,GO:0004726#non-membrane spanning protein tyrosine phosphatase activity,GO:0004727#prenylated protein tyrosine p	No	pfam03765#CRAL_TRIO_N CRAL/TRIO, N-terminus,smart00516#SEC14 Domain in homologues of a S,smart00194#PTPc Protein tyrosine phosphatase, catalytic domain; ,#smart00516			NM_019651.1	AF013490,AK089069,BC053017	Yes	NS	-0.00061	Yes	NS	0.01688	Yes	NS	-0.0418	Yes	0.0078	-0.06665	Yes	NS	-0.0478
Z00002755-1	Gm1921		LOC383565	A_65_P15234,C0359E12-3_rev_PS0-60-0333,Z02755-1,Z312557-1	59	U132844-1	U132844	Yes		No	pfam03900#Porphobil_deamC Porphobilinogen deaminase, C-terminal domain.,	MGI:3037779		XM_357127.1		Yes	0.0279	-0.1077	Yes	0.0458	0.11844	Yes	0.0005	-0.11606	Yes	0.0055	-0.1067	Yes	NS	0.0666
Z00002756-1	Carf	calcium response factor	Als2cr8	A_65_P14122,C0359F03-3_rev_PS0-60-0330,Z02756-1,Z312558-1	60	U000334-8	U000334	Yes	GO:0006355#regulation of transcription, DNA-dependent,GO:0005654#nucleoplasm,GO:0005730#nucleolus,GO:0003700#transcription factor activity,GO:0005515#protein binding	Yes		MGI:2182269		NM_139150.1,XM_136638.1	AF454947,AK030441,AK040951,AK044738	Yes	NS	-0.00857	Yes	NS	-0.07268	Yes	NS	-0.02396	Yes	NS	-0.0279	Yes	NS	-0.0148
Z00002762-1	Hs6st1	heparan sulfate 6-O-sulfotransferase 1		A_65_P03914,C0400B05-3_rev_PS0-60-0409,Z02762-1,Z312559-1	60	U000154-4	U000154	No	GO:0005615#extracellular space,GO:0008146#sulfotransferase activity,GO:0016740#transferase activity	No	pfam06765#HS6ST Heparan sulfate 6-sulfotransferase (HS6ST),			NM_015818.1,XM_147286.1	AB024566,AK009411,BC052316,CL212417,CL212539,CL640540	Yes	0.0061	-0.1763	Yes	0	0.18899	Yes	0	-0.15572	Yes	0	-0.16653	Yes	NS	0.0905
Z00002768-1	1110065L07Rik	RIKEN cDNA 1110065L07 gene		A_65_P13865,C0400G03-3_rev_PS0-60-0046,Z02768-1,Z312560-1	60	U009065-2	U009065	No	GO:0006508#proteolysis and peptidolysis,GO:0016021#integral to membrane,GO:0003824#catalytic activity,GO:0004177#aminopeptidase activity	No	pfam05448#AXE1 Acetyl xylan esterase (AXE1),			XM_133990.3	AK004375,AK032495,AK040929,AK044407,BC043690	Yes	0.0032	-0.16557	Yes	0.0037	0.15415	Yes	0	-0.24632	Yes	0	-0.22547	Yes	NS	0.1204
Z00002769-1		Mus musculus 12 days embryo eyeball cDNA, RIKEN full-length enriched library, clone:D230035K05 product:unknown EST, full insert sequence.		A_65_P07492,C0400H02-3_rev_PS0-60-0117,Z02769-1,Z312561-1	60	U041229-1	U041229	Yes		No					AK052016	Yes	NS	-0.11024	Yes	NS	-0.01541	Yes	NS	-0.14684	Yes	NS	-0.09554	Yes	NS	0.0451
Z00002770-1	Gyltl1b	glycosyltransferase-like 1B	Largel,5730485C17Rik	A_65_P01343,C0400H09-3_rev_PS0-60-0268,Z02770-1,Z312562-1	60	U023034-4	U023034	No	GO:0006605#protein targeting,GO:0016051#carbohydrate biosynthesis,GO:0016740#transferase activity,GO:0016758#transferase activity, transferring hexosyl groups	No	pfam01501#Glyco_transf_8 Glycosyl transferase family 8,	MGI:2443769		NM_172670.1	AK053214,AK077630,AK081797,BC004023,BC033922,BC058199	Yes	NS	0.14363	Yes	NS	-0.17929	Yes	0.0251	0.09134	Yes	NS	0.10255	Yes	NS	-0.0664
Z00002773-1	Bcl2l2	Bcl2-like 2	BCLW,Bcl-w,Gtrgal2,Gtrosa41	A_65_P13053,C0401D04-3_rev_PS0-60-0010,Z02773-1,Z312563-1	60	U015635-2	U015635	No	GO:0006915#apoptosis,GO:0042981#regulation of apoptosis,GO:0016021#integral to membrane,GO:0005515#protein binding	No	smart00265#BH4 BH4 Bcl-2 homology region 4; ,smart00337#BCL BCL (B-Cell lymphoma); contains BH1, BH2 regions; (BH1, BH2, (BH3 (one helix only)) and not BH4(one helix only)),	MGI:108052	P70345	NM_007537.1	AF030769,AK004680,AK013244,AK015644,AK020321,AK020923,AK172925,BC040369,U59746	Yes	NS	0.05607	Yes	NS	-0.45854	Yes	NS	0.11393	Yes	NS	0.0393	Yes	NS	0.105
Z00002774-1	Rab24	RAB24, member RAS oncogene family		A_65_P17758,C0401D12-3_rev_PS0-60-0328,Z02774-1,Z312564-1	60	U034810-6	U034810	No	GO:0006914#autophagy,GO:0007264#small GTPase mediated signal transduction,GO:0015031#protein transport,GO:0005622#intracellular,GO:0005525#GTP binding	No	smart00175#RAB Rab subfamily of small GTPases; Rab GTPases are implicated in vesicle trafficking,			NM_009000.2	AK007602,BC019950,BC028872,BC054466,BC055894,BC055914,M79306,Z22819	Yes	NS	-0.04117	Yes	NS	0.02327	Yes	NS	-0.03019	Yes	NS	-0.01725	Yes	NS	-0.054
Z00002781-1	D530033C11Rik	RIKEN cDNA D530033C11 gene	1700010I21Rik	A_65_P09498,C0402A01-3_rev_PS0-60-0154,Z02781-1,Z312565-1	60	U043446-1	U043446	Yes		No	pfam04900#DUF652 Protein of unknown function, DUF652,	MGI:1925831		NM_030132.2	AK005831,AK021306,AK042518,AK089171,BC027540,BC046791,BC056961	Yes	0.0212	-0.13614	Yes	NS	0.05648	Yes	0	-0.13811	Yes	0.0263	-0.05844	Yes	NS	0.0645
Z00002787-1	Sntb2	syntrophin, basic 2	Snt2	A_65_P10245,C0402F05-3_rev_PS0-60-0124,Z02787-1,Z312566-1	60	U009782-1	U009782	Yes	GO:0005856#cytoskeleton,GO:0016020#membrane,GO:0045202#synapse,GO:0003779#actin binding,GO:0005509#calcium ion binding,GO:0005515#protein binding,GO:0005516#calmodulin binding	No	smart00228#PDZ Domain present in PSD-95, Dlg, and ZO-1/2,smart00233#PH Pleckstrin homology domain,	MGI:101771	Q61235	NM_009229.2	AK010705,AK016068,AK040423,AK080059,BC030352,BC038704,BC051571,U00678	Yes	NS	-0.175	Yes	NS	-0.01677	Yes	0	-0.17174	Yes	0	-0.15718	Yes	NS	0.0092
Z00002807-1				A_65_P01659,C0404C03-3_rev_PS0-60-0121,Z02807-1,Z312568-1	59	U224600-1	U224600	Yes		No						Yes	0.0007	-0.2439	Yes	0.0004	0.25921	Yes	0	-0.30653	Yes	0	-0.2029	Yes	0	0.3311
Z00002812-1	Tlk1	tousled-like kinase 1	4930545J15Rik	A_65_P12364,C0404F10-3_rev_PS0-60-0285,Z02812-1,Z312570-1	60	U022723-5	U022723	No	GO:0006468#protein amino acid phosphorylation,GO:0006974#response to DNA damage stimulus,GO:0007049#cell cycle,GO:0016568#chromatin modification,GO:0005634#nucleus,GO:0004672#protein kinase activity,GO:0004674#protein serine/threonine kinase activity,GO:0	Yes	smart00220#S_TKc Serine/Threonine protein kinases, catalytic domain; Phosphotransferases,	MGI:2441683	Q8C0V0	NM_172664.2	AK029773,AK172897,BC033931,BC047088,BC051641,BC057369,CL640058	Yes	NS	-0.07432	Yes	0.0379	0.10519	Yes	0	-0.171	Yes	0	-0.16512	Yes	NS	0.0275
Z00002818-1	Zfp553	zinc finger protein 553	MGC:31231,2600009K23Rik,C330013F15Rik	A_65_P00793,C0405D09-3_rev_PS0-60-0086,Z02818-1,Z312572-1	60	U008795-1	U008795	Yes		No	COG5048#COG5048 FOG: Zn-finger [General function prediction only],#pfam00096#zf-C2H2 Zinc finger, C2H2 type,	MGI:2384725		NM_146201.1	AK049208,BC012403,BC026401,BZ690982,CL215480	Yes	0.0014	-0.20862	Yes	0	0.18987	Yes	0	-0.16598	Yes	0	-0.16552	Yes	NS	0.1011
Z00002828-1	Mtap	methylthioadenosine phosphorylase	MSAP,1300019I21Rik	A_65_P11981,C0406H10-3_rev_PS0-60-0059,Z02828-1,Z312573-1	60	U004487-1	U004487	Yes	GO:0006139#nucleobase, nucleoside, nucleotide and nucleic acid metabolism,GO:0016740#transferase activity,GO:0016757#transferase activity, transferring glycosyl groups,GO:0016763#transferase activity, transferring pentosyl groups,GO:0017061#S-methyl-5-thi	No	pfam00896#Mtap_PNP Phosphorylase family 2.,	MGI:1914152	Q9CQ65	NM_024433.1	AB056100,AK005064,AK011421,AK089916,BC003858	Yes	0.0001	-0.2056	Yes	0	0.19568	Yes	0	-0.26148	Yes	0	-0.25375	Yes	0.0239	0.1499
Z00002843-1	Abhd2	abhydrolase domain containing 2	LABH2,2210009N18Rik	A_65_P09058,C0408F04-3_rev_PS0-60-0043,Z02843-1,Z312577-1	60	U042822-2	U042822	Yes	GO:0000004#biological_process unknown,GO:0016021#integral to membrane,GO:0003824#catalytic activity,GO:0016787#hydrolase activity	No	COG0429#COG0429 Predicted hydrolase of the alpha/beta-hydrolase fold [General function prediction only],#pfam00561#Abhydrolase_1 alpha/beta hydrolase fold,	MGI:1914344		NM_018811.4,XM_357837.1	AF201730,AF546701,AK008690,AK016296,AK053460,BC027098	Yes	NS	0.46329	Yes	0.0001	-0.28997	Yes	0	0.27618	Yes	0	0.23353	Yes	NS	-0.1287
Z00002849-1	4732496G21Rik	RIKEN cDNA 4732496G21 gene		A_65_P10023,C0409C12-3_rev_PS0-60-0147,Z02849-1,Z312578-1	60	U013473-1	U013473	Yes		No	COG1196#Smc Chromosome segregation ATPases [Cell division and chromosome partitioning],			NM_177088.1	AK052705,AK076400,BZ690969	Yes	NS	0.10838	Yes	NS	-0.16106	Yes	NS	0.02681	Yes	NS	0.00957	Yes	NS	0.0806
Z00002857-1	Agpat4	1-acylglycerol-3-phosphate O-acyltransferase 1 (lysophosphatidic acid acyltransferase, delta)	1500003P24Rik	A_65_P19778,C0450C01-3_rev_PS0-60-0224,Z02857-1,Z312580-1	60	U017492-6	U017492	No	GO:0006644#phospholipid metabolism,GO:0016021#integral to membrane,GO:0003841#1-acylglycerol-3-phosphate O-acyltransferase activity,GO:0008415#acyltransferase activity,GO:0016740#transferase activity	No	smart00563#PlsC Phosphate acyltransferases; Function in phospholipid biosynthesis and have either glycerolphosphate, 1-acylglycerolphosphate, or 2-acylglycerolphosphoethanolamine acyltransferase activities,	MGI:1915512		NM_026644.1	AK005139,AK020184,BC031179,BC047281	Yes	0	0.22544	Yes	0	-0.23178	Yes	0	0.26198	Yes	0	0.25015	Yes	0.0001	-0.2145
Z00002859-1	Ankrd6	ankyrin repeat domain 6	diversin	A_65_P06729,C0450G07-3_rev_PS0-60-0001,Z02859-1,Z312581-1	60	U024916-3	U024916	No	GO:0006355#regulation of transcription, DNA-dependent,GO:0003677#DNA binding,GO:0003700#transcription factor activity	Yes	smart00248#ANK ankyrin repeats; Ankyrin repeats are about 33 amino acids long and occur in at least four consecutive copies,	MGI:2154278		NM_080471.2	AK173070,AY026320,BC065177,BZ690968	Yes	NS	-0.13375	Yes	NS	0.07297	Yes	0	-0.24684	Yes	0.0009	-0.18474	Yes	NS	0.1671
Z00002878-1	Pim3	proviral integration site 3	Kid1,MGC:27707,MGC:37517,KID-1/kinase induced by depolarization	A_65_P13645,C0451G03-3_rev_PS0-60-0410,Z02878-1,Z312583-1	60	U016547-2	U016547	No	GO:0006468#protein amino acid phosphorylation,GO:0004672#protein kinase activity,GO:0004674#protein serine/threonine kinase activity,GO:0005524#ATP binding,GO:0016301#kinase activity,GO:0016740#transferase activity	No	smart00220#S_TKc Serine/Threonine protein kinases, catalytic domain; Phosphotransferases,	MGI:1355297	P58750	NM_145478.1	AK079623,AY026239,BC017621,BC026639	Yes	0	0.53446	Yes	0	-0.52163	Yes	0	0.56347	Yes	0	0.55019	Yes	0	-0.6361
Z00002880-1	Siva	Cd27 binding protein (Hindu God of destruction)	CD27bp	A_65_P08184,C0451G08-3_rev_PS0-60-0419,Z02880-1,Z312584-1	60	U014452-3	U014452	No	GO:0006915#apoptosis,GO:0006917#induction of apoptosis,GO:0043065#positive regulation of apoptosis,GO:0005737#cytoplasm,GO:0005175#CD27 receptor binding,GO:0005515#protein binding	No		MGI:1353606	O54926	NM_013929.1,XM_122470.1	AF033112,AF033113,AF033114,AK010562,AK017570,BC012279	Yes	NS	-0.00388	Yes	NS	-0.01736	Yes	NS	0.03335	Yes	NS	0.01543	Yes	NS	-0.0462
Z00002886-1				A_65_P18976,C0452A07-3_rev_PS0-60-0428,Z02886-1,Z312586-1	59	U031200-1	U031200	Yes		No						Yes	NS	0.02514	Yes	NS	-0.01177	Yes	NS	0.01309	Yes	NS	-0.0035	Yes	NS	0.0002
Z00002889-1	Mtmr4	myotubularin related protein 4	ESTM44,ZFYVE11,FYVE-DSP2,mKIAA0647,FYVE zinc finger phosphatase	A_65_P20682,C0452B08-3_rev_PS0-60-0256,Z02889-1,Z312587-1	60	U013141-1	U013141	No	GO:0006470#protein amino acid dephosphorylation,GO:0004721#phosphoprotein phosphatase activity,GO:0008270#zinc ion binding,GO:0016787#hydrolase activity	No	pfam06602#Myotub-related Myotubularin-related,smart00404#PTPc_motif Protein tyrosine phosphatase, catalytic domain motif; ,smart00064#FYVE Protein present in Fab1, YOTB, Vac1, and EEA1; Zinc-binding domain, possibly involved in endosomal targetting,	MGI:2180699		NM_133215.1	AF262986,BC058091,BC058364	Yes	0	0.22827	Yes	0.0014	-0.2097	Yes	0	0.17487	Yes	0	0.17153	Yes	0	-0.2921
Z00002902-1	Ppih	peptidyl prolyl isomerase H	CYPH,CYP-20,D4Wsu43e,rotamase H,1100001J08Rik,2010111B15Rik,4833408F11Rik,cyclophilin H	A_65_P11123,C0452F03-3_rev_PS0-60-0350,Z02902-1,Z312588-1	60	U068970-2	U068970	Yes	GO:0000398#nuclear mRNA splicing, via spliceosome,GO:0006397#mRNA processing,GO:0006457#protein folding,GO:0005634#nucleus,GO:0005681#spliceosome complex,GO:0003755#peptidyl-prolyl cis-trans isomerase activity,GO:0016853#isomerase activity,GO:0051082#unfo	No	pfam00160#Pro_isomerase Cyclophilin type peptidyl-prolyl cis-trans isomerase.,	MGI:106499	Q9D868	NM_028677.2,XM_354981.1,XM_355817.1	AK003179,AK005202,AK014665,BC016565,BC050116	Yes	0.0001	-0.1897	Yes	0	0.17309	Yes	0	-0.16844	Yes	0	-0.16785	Yes	NS	0.1497
Z00002906-1	0610009I22Rik	RIKEN cDNA 0610009I22 gene	4930557M15Rik,5730490M08Rik	A_65_P17873,C0452G12-3_rev_PS0-60-0226,Z02906-1,Z312589-1	60	U002510-3	U002510	No	GO:0008654#phospholipid biosynthesis,GO:0016021#integral to membrane,GO:0016740#transferase activity	No	pfam01066#CDP-OH_P_transf CDP-alcohol phosphatidyltransferase,	MGI:1913836	Q80ZM8	NM_025646.2	AK002408,AK004215,AK016165,AK017718,AK018180,AK053929,AK078599,BC048702	Yes	0	0.32862	Yes	0	-0.3196	Yes	0	0.26395	Yes	0	0.27996	Yes	0.0002	-0.2025
Z00002917-1	C330017I15Rik	RIKEN cDNA C330017I15 gene		A_65_P07682,C0453G07-3_rev_PS0-60-0409,Z02917-1,Z312592-1	60	U025983-3	U025983	No		No	pfam01142#TruD tRNA pseudouridine synthase D (TruD),				AK021205,AK173290,BC008544,BC010600	Yes	NS	-0.09265	Yes	NS	0.06325	Yes	0.0002	-0.10715	Yes	0.0002	-0.11906	Yes	NS	0.1068
Z00002918-1	Atxn7l3	ataxin 7-like 3	E030022H21Rik	A_65_P04410,C0453H02-3_rev_PS0-60-0423,Z02918-1,Z312593-1	60	U033471-1	U033471	No		No		MGI:3036270		XM_126779.5	AK053165,AK090368,BC059880	Yes	0.0003	-0.16368	Yes	0	0.17507	Yes	0	-0.15606	Yes	0	-0.15738	Yes	NS	0.0522
Z00002921-1	4732481H14Rik	RIKEN cDNA 4732481H14 gene	C030041J06Rik	A_65_P13010,C0454A05-3_rev_PS0-60-0452,Z02921-1,Z312594-1	60	U182498-1	U182498	Yes	GO:0007242#intracellular signaling cascade	No		MGI:2443882			AK043054,AK047791	Yes	0	0.21205	Yes	0	-0.15357	Yes	0	0.14824	Yes	0	0.12821	Yes	0	-0.2206
Z00002924-1	Zfp206	zinc finger protein 206		A_65_P09301,C0454E07-3_rev_PS0-60-0319,Z02924-1,Z312595-1	58	U043572-2	U043572	No		No	smart00355#ZnF_C2H2 zinc finger; ,#smart00431#LER leucine rich region; ,COG5048#COG5048 FOG: Zn-finger [General function prediction only],			XM_285225.2	BC068284,CL214716,CL215174,CL639750,CL639794	Yes	NS	-0.03199	Yes	NS	0.01689	Yes	NS	-0.02472	Yes	NS	-0.01124	Yes	NS	0.0098
Z00002925-1	Gm237	Mus musculus cDNA clone MGC:67243 IMAGE:5721417, complete cds.	LOC211488	A_65_P15113,C0454E08-3_rev_PS0-60-0099,Z02925-1,Z312596-1	60	U031889-1	U031889	Yes		No		MGI:2685083		XM_137138.1	AK047542,BC057106,BC058407	Yes	0	-0.26155	Yes	0	0.24914	Yes	0	-0.22705	Yes	0	-0.19788	Yes	NS	0.0699
Z00002929-1				A_65_P03545,C0454H09-3_rev_PS0-60-0064,Z02929-1,Z312597-1						No						Yes	0	0.29616	Yes	0	-0.25869	Yes	0	0.25841	Yes	0	0.19508	Yes	0	-0.2946
Z00002931-1	4632417K18Rik	RIKEN cDNA 4632417K18 gene		A_65_P16676,C0455A05-3_rev_PS0-60-0042,Z02931-1,Z312598-1	60	U019195-1	U019195	Yes	GO:0008233#peptidase activity	No				NM_026640.1	AK018830,AK019499,AK045189,BC019638,BC038020	Yes	0	-0.38123	Yes	0	0.38315	Yes	0	-0.38646	Yes	0	-0.45227	Yes	0.0216	0.2608
Z00002941-1	Mrps5	mitochondrial ribosomal protein S5		A_65_P11925,C0455E07-3_rev_PS0-60-0011,Z02941-1,Z312601-1	60	U002440-2	U002440	Yes	GO:0006412#protein biosynthesis,GO:0005622#intracellular,GO:0005739#mitochondrion,GO:0005840#ribosome,GO:0003735#structural constituent of ribosome	No	pfam03719#Ribosomal_S5_C Ribosomal protein S5, C-terminal domain.,			NM_029963.2	AB049941,AK018829,AK047438,AK078198,AK083366,BC021947,BC052818	Yes	NS	0.08244	Yes	0.0131	-0.09012	Yes	NS	0.02218	Yes	NS	0.03492	Yes	NS	0.1904
Z00002942-1	Rab40c,Pigq	Rab40c, member RAS oncogene family	Gpi1,Gpih,Gpi1h,Gpi1p,RAR3	A_65_P06697,C0455E08-3_rev_PS0-60-0191,Z02942-1,Z312602-1	60	U037561-2	U037561	No	GO:0006506#GPI anchor biosynthesis,GO:0016021#integral to membrane,GO:0016740#transferase activity,GO:0016757#transferase activity, transferring glycosyl groups,GO:0017176#phosphatidylinositol N-acetylglucosaminyltransferase activity#GO:0007242#intracellu	No	pfam05024#Gpi1 N-acetylglucosaminyl transferase component (Gpi1),#smart00176#RAN Ran (Ras-related nuclear proteins) /TC4 subfamily of small GTPases; Ran is involved in the active transport of proteins through nuclear pores,smart00253#SOCS suppressors of c	MGI:1333114,MGI:2183454	Q9QYT7,Q8VHQ4	NM_011822.2,NM_139154.1	AB008895,AF030178,AF422144,AK016852,AK033349,AK043605,AK082000,BC003917,BC014287,BC027008,BC037461	Yes	0	0.23816	Yes	0	-0.21692	Yes	0	0.18238	Yes	0	0.20199	Yes	0.0008	-0.2514
Z00002949-1	Gas8	growth arrest specific 8	Gas11	A_65_P17617,C0455G09-3_rev_PS0-60-0199,Z02949-1,Z312605-1	60	U009943-2	U009943	No	GO:0030317#sperm motility,GO:0005856#cytoskeleton,GO:0009434#flagellum (sensu Eukaryota),GO:0019861#flagellum,GO:0005554#molecular_function unknown	No		MGI:1202386	Q60779	NM_018855.1	BC003779,U19859	Yes	0.0002	-0.18061	Yes	0.0001	0.15198	Yes	0	-0.20394	Yes	0	-0.19798	Yes	0.0288	0.1455
Z00002951-1	Mrps12	mitochondrial ribosomal protein S12	rps12,Rpms12,mitoribosomal protein s12	A_65_P10548,C0456D10-3_rev_PS0-60-0318,Z02951-1,Z312607-1	57	U028330-1	U028330	Yes	GO:0006412#protein biosynthesis,GO:0005615#extracellular space,GO:0005622#intracellular,GO:0005739#mitochondrion,GO:0005840#ribosome,GO:0015935#small ribosomal subunit,GO:0003676#nucleic acid binding,GO:0003735#structural constituent of ribosome	No	pfam00164#Ribosomal_S12 Ribosomal protein S12.,	MGI:1346333	O35680	NM_011885.2	BC012679,BC027522,Y11682	Yes	0.0169	0.11426	Yes	0.0009	-0.10804	Yes	0	0.15274	Yes	0	0.12736	Yes	0.0001	-0.2006
Z00002955-1	2410007B07Rik	RIKEN cDNA 2410007B07 gene		A_65_P11836,C0457B05-3_rev_PS0-60-0037,Z02955-1,Z312608-1	60	U024164-1	U024164	Yes		No					AK010436	Yes	NS	-0.02276	Yes	NS	-0.03231	Yes	NS	-0.05696	Yes	0.0265	-0.06788	Yes	NS	0.0724
Z00002956-1	Pnn	pinin	D12Ertd512e	A_65_P09672,C0457B10-3_rev_PS0-60-0228,Z02956-1,Z312609-1	60	U013986-3	U013986	No		No	pfam04697#Pinin_SDK_N pinin/SDK conserved region,#Pinin_SDK_N pinin/SDK conserved region,pfam04696#Pinin_SDK_memA pinin/SDK/memA/ protein conserved region,	MGI:1100514		NM_008891.1	AK009055,AK028219,AK030978,AK050669,AK051640,AK085295,BC038888,BZ690222,CL639359,CL640619,Y08701	Yes	NS	-0.11402	Yes	NS	0.05365	Yes	NS	-0.20561	Yes	0.0069	-0.19496	Yes	0.0001	0.2227
Z00002960-1				A_65_P05351,C0457E11-3_rev_PS0-60-0137,Z02960-1,Z312610-1	60	U022158-1	U022158	Yes		No						Yes	0	-0.93619	Yes	0	0.87107	Yes	0	-0.97967	Yes	0	-1.02647	Yes	0	0.7376
Z00002971-1	Nipa2	non imprinted in Prader-Willi/Angelman syndrome 2 homolog (human)	2600017P10Rik,3830408P04Rik	A_65_P04989,C0458A08-3_rev_PS0-60-0452,Z02971-1,Z312613-1	60	U028614-5	U028614	No		No	pfam05653#DUF803 Protein of unknown function (DUF803),	MGI:1913918		NM_023647.2	AB041581,AK008106,AK011248,AK012859,AK028734,AK031255,AK041427,AK052509,AK076051,AK076184,BC011415,BC038499,CL212540	Yes	0	0.38068	Yes	0	-0.38453	Yes	0	0.32616	Yes	0	0.31732	Yes	0	-0.3854
Z00002973-1	2010012C16Rik	RIKEN cDNA 2010012C16 gene		A_65_P12527,C0458C03-3_rev_PS0-60-0133,Z02973-1,Z312614-1	60	U027933-2	U027933	No	GO:0007530#sex determination,GO:0005634#nucleus	No	pfam02792#Mago_nashi Mago nashi protein,			NM_025564.1	AK006303,AK007769,AK008200,AK013310,BC027505	Yes	0.0045	-0.14446	Yes	0	0.15043	Yes	0	-0.16171	Yes	0	-0.14209	Yes	0.0045	0.1641
Z00002975-1	Nol6	nucleolar protein family 6 (RNA-associated)	Nrap	A_65_P13956,C0458E05-3_rev_PS0-60-0436,Z02975-1,Z312616-1	60	U024967-5	U024967	No	GO:0000004#biological_process unknown,GO:0005730#nucleolus,GO:0005554#molecular_function unknown	No	pfam03813#Nrap Nrap protein,	MGI:2140151		NM_139236.1,NM_139237.1	AF361077,AF361078,AK053117,AK089138,BC019981,BC021856,BC059820,BC060189	Yes	0.0061	0.34196	Yes	0	-0.26777	Yes	0	0.24026	Yes	0	0.24852	Yes	0	-0.3994
Z00002976-1	Gm83	gene model 83, (NCBI)	LOC223499	A_65_P09891,C0458E06-3_rev_PS0-60-0087,Z02976-1,Z312617-1	60	U016200-1	U016200	Yes		No	smart00320#WD40 WD40 repeats; Note that these repeats are permuted with respect to the structural repeats (blades) of the beta propeller domain,	MGI:2684929		NM_198606.1	BC060375	Yes	NS	0.09311	Yes	0.0071	-0.0876	Yes	0	0.13819	Yes	0	0.12542	Yes	NS	-0.1587
Z00002982-1	Mpv17	Mpv17 transgene, kidney disease mutant	Tg.Mpv17	A_65_P02017,C0459A01-3_rev_PS0-60-0383,Z02982-1,Z312619-1	60	U026060-6	U026060	No	GO:0005777#peroxisome,GO:0016021#integral to membrane	No	pfam04117#Mpv17_PMP22 Mpv17 / PMP22 family,	MGI:97138	P19258	NM_008622.1	AK040477,BC013452,M36411	Yes	0	0.29338	Yes	0	-0.27758	Yes	0	0.20005	Yes	0	0.20768	Yes	0.0248	-0.2915
Z00002983-1	5430413I02Rik	RIKEN cDNA 5430413I02 gene	DDA3	A_65_P16491,C0459B09-3_rev_PS0-60-0205,Z02983-1,Z312620-1	60	U188339-9	U188339	No	GO:0008151#cell growth and/or maintenance,GO:0005737#cytoplasm	No		MGI:1913099		NM_019976.1	AF156598,AK011197,AK012815,AK012895,AK017302,AK041835,BC019165,BZ690261,CL213270	Yes	0	-0.52606	Yes	0	0.49293	Yes	0	-0.43133	Yes	0	-0.43224	Yes	0	0.3414
Z00002986-1	Psmf1	proteasome (prosome, macropain) inhibitor subunit 1	PI31	A_65_P04638,C0459F05-3_rev_PS0-60-0391,Z02986-1,Z312621-1	60	U023493-3	U023493	Yes	GO:0005829#cytosol	No		MGI:1346072		NM_144889.1,NM_212446.1	AK031363,AK038815,AK045891,AK053924,AK078035,AK078867,AK083431,BC012260	Yes	NS	0.07559	Yes	NS	-0.06323	Yes	0.0172	0.06419	Yes	0.0194	0.05703	Yes	NS	-0.1392
Z00002987-1	Ecgf1	endothelial cell growth factor 1 (platelet-derived)	PDECGF,Pdgfec,PD-ECGF,gliostatin,2900072D10Rik,4930423K06Rik,thymidine phosphorylase	A_65_P06169,C0459F10-3_rev_PS0-60-0272,Z02987-1,Z312622-1	60	U036531-1	U036531	Yes	GO:0006206#pyrimidine base metabolism,GO:0006935#chemotaxis,GO:0008152#metabolism,GO:0009887#organogenesis,GO:0004645#phosphorylase activity,GO:0016740#transferase activity,GO:0016757#transferase activity, transferring glycosyl groups	No	pfam00591#Glycos_transf_3 Glycosyl transferase family, a/b domain,	MGI:1920212	Q99N42	NM_138302.1	AB060274,BC019554	Yes	0.0001	0.19056	Yes	0	-0.21547	Yes	0	0.15737	Yes	0	0.16715	Yes	0.0003	-0.1974
Z00002988-1	Gm1631	gene model 1631, (NCBI)	LOC381371	A_65_P03588,C0459G01-3_rev_PS0-60-0056,Z02988-1,Z312623-1	60	U001905-1	U001905	Yes		No		MGI:2686477		NM_201366.1	AY512918	Yes	NS	-2e-05	Yes	NS	-0.14807	Yes	NS	0.01389	Yes	NS	0.15692	Yes	NS	-0.0659
Z00003003-1	E130304D01	Mus musculus hypothetical protein E130304D01 (E130304D01), mRNA		A_65_P10440,C0501A05-3_rev_PS0-60-0175,Z03003-1,Z312625-1	60	U026290-2	U026290	No		No	COG0385#COG0385 Predicted Na+-dependent transporter [General function prediction only],#pfam01758#SBF Sodium Bile acid symporter family,			NM_173403.1	AK084047,AK087479	Yes	0.0068	-0.25817	Yes	0.0054	0.19664	Yes	0	-0.15085	Yes	0.0008	-0.09258	Yes	NS	0.0669
Z00003033-1	Zik1	zinc finger protein interacting with K protein 1		A_65_P07351,C0503C03-3_rev_PS0-60-0386,Z03033-1,Z312627-1	60	U028133-1	U028133	Yes	GO:0006355#regulation of transcription, DNA-dependent,GO:0005622#intracellular,GO:0003676#nucleic acid binding	Yes	smart00349#KRAB krueppel associated box; ,COG5048#COG5048 FOG: Zn-finger [General function prediction only],			NM_009577.2	BC050942,BC067196,U69133	Yes	0	-1.02186	Yes	0	0.82446	Yes	0	-0.85282	Yes	0	-0.9273	Yes	0	0.6584
Z00003035-1	Pcdhb17	protocadherin beta 17	PcdhbQ,Pcdhb16,mKIAA1621	A_65_P12586,C0503D01-3_rev_PS0-60-0438,Z03035-1,Z312628-1	60	U018624-1	U018624	Yes	GO:0007156#homophilic cell adhesion,GO:0005615#extracellular space,GO:0016020#membrane,GO:0016021#integral to membrane,GO:0005509#calcium ion binding	No	smart00112#CA Cadherin repeats,	MGI:2136754		NM_053142.2	AF326310,AK077255,AK122533,AY013778,BC017149	Yes	NS	-0.74815	Yes	0.0005	0.50561	Yes	0	-0.81013	Yes	0	-0.69033	Yes	0	0.5485
Z00003037-1				A_65_P12067,C0503F09-3_rev_PS0-60-0297,Z03037-1,Z312629-1	60	U042393-1	U042393	Yes		No						Yes	NS	-0.06471	Yes	NS	-0.00051	Yes	NS	0.01925	Yes	NS	0.00207	Yes	NS	0.0331
Z00003047-1	Slc17a6	solute carrier family 17 (sodium-dependent inorganic phosphate cotransporter), member 6	DNPI,VGLUT2,2900073D12Rik	A_65_P00836,C0505D11-3_rev_PS0-60-0476,Z03047-1,Z312631-1	60	U008143-2	U008143	Yes	GO:0001504#neurotransmitter uptake,GO:0006810#transport,GO:0008021#synaptic vesicle,GO:0016020#membrane,GO:0016021#integral to membrane,GO:0005215#transporter activity,GO:0005313#L-glutamate transporter activity	No	pfam00083#Sugar_tr Sugar (and other) transporter.,	MGI:2156052		NM_080853.2	AF324864,AK013772,AK043753,AK045409,BC038375	Yes	0	-0.3611	Yes	0	0.35989	Yes	0	-0.66063	Yes	0	-0.3302	Yes	0	0.2576
Z00003049-1	Wnt5a	wingless-related MMTV integration site 5A	Wnt-5a,8030457G12Rik	A_65_P02113,C0505F07-3_rev_PS0-60-0419,Z03049-1,Z312632-1	60	U043385-4	U043385	No	GO:0007165#signal transduction,GO:0007223#frizzled-2 signaling pathway,GO:0007254#JNK cascade,GO:0007267#cell-cell signaling,GO:0007275#development,GO:0009795#embryonic morphogenesis,GO:0009887#organogenesis,GO:0016055#Wnt receptor signaling pathway,GO:00	No	smart00097#WNT1 found in Wnt-1; ,	MGI:98958	P22725	NM_009524.2	AK031512,AK031597,AK036824,AK078764,BC018425,M89798	Yes	0	-1.00546	Yes	0	0.92079	Yes	0	-0.7954	Yes	0	-0.87597	Yes	0	0.8274
Z00003050-1				A_65_P15374,C0505F10-3_rev_PS0-60-0216,Z03050-1,Z312633-1	60	U037410-1	U037410	Yes		No						Yes	NS	0.12812	Yes	NS	0.0116	Yes	NS	-0.02643	Yes	NS	-0.02601	Yes	NS	0.0362
Z00003065-1	Crsp3	cofactor required for Sp1 transcriptional activation, subunit 3	ESTM7,130kDa,X83317,mKIAA1216,3000002A17Rik	A_65_P18073,C0507C07-3_rev_PS0-60-0364,Z03065-1,Z312636-1	60	U011349-3	U011349	No	GO:0006355#regulation of transcription, DNA-dependent,GO:0005667#transcription factor complex,GO:0030528#transcription regulator activity	Yes		MGI:1917458		XM_358301.1	AF507918,AK013854,AK028545,AK042346,AK129312,BC005508,BC040398,BC050916	Yes	NS	-0.07666	Yes	0.0038	0.10212	Yes	0	-0.10474	Yes	0	-0.10791	Yes	NS	-0.0316
Z00003066-1	2810441A10Rik	RIKEN cDNA 2810441A10 gene		A_65_P11968,C0507D12-3_rev_PS0-60-0477,Z03066-1,Z312637-1	60	U043836-4	U043836	Yes	GO:0000398#nuclear mRNA splicing, via spliceosome,GO:0006397#mRNA processing,GO:0008380#RNA splicing,GO:0005634#nucleus,GO:0005681#spliceosome complex,GO:0008248#pre-mRNA splicing factor activity	No	smart00500#SFM Splicing Factor Motif, present in Prp18 and Pr04; ,pfam02840#Prp18 Prp18 domain,			NM_026045.3	AK012298,AK013280,AK028921,AK035073,AK036668,BC004573,BC019370,BC028306,BC046822,BC058631	Yes	NS	0.02926	Yes	NS	-0.02413	Yes	NS	0.03614	Yes	0.0418	0.05028	Yes	NS	-0.0158
Z00003071-1	2900001A12Rik	Mus musculus mRNA similar to KIAA0874 protein (cDNA clone IMAGE:30024437).		A_65_P09101,C0507F12-3_rev_PS0-60-0144,Z03071-1,Z312638-1	60	U038011-2	U038011	No		No	smart00248#ANK ankyrin repeats; Ankyrin repeats are about 33 amino acids long and occur in at least four consecutive copies,				AK012645,AK013457,BC023046,BC050185,BC064777	Yes	NS	-0.01008	Yes	NS	-0.00713	Yes	NS	-0.04413	Yes	NS	-0.05818	Yes	NS	-0.0355
Z00003082-1	Sptlc2	serine palmitoyltransferase, long chain base subunit 2	LCB2	A_65_P10503,C0508H08-3_rev_PS0-60-0271,Z03082-1,Z312640-1	60	U034212-1	U034212	Yes	GO:0008152#metabolism,GO:0009058#biosynthesis,GO:0005783#endoplasmic reticulum,GO:0016021#integral to membrane,GO:0004758#serine C-palmitoyltransferase activity,GO:0008415#acyltransferase activity,GO:0008483#transaminase activity,GO:0016740#transferase ac	No	pfam00155#Aminotran_1_2 Aminotransferase class I and II.,	MGI:108074	P97363	NM_011479.2	AK008871,AK037908,AK042149,AK044917,AK057644,AK080181,AK089019,AK172965,BC003227,CL213649,CL631677,CL706355,U27455,X95642	Yes	0	0.56638	Yes	0	-0.531	Yes	0	0.54071	Yes	0	0.55885	Yes	0	-0.4593
Z00003095-1	C130052G03Rik	A060E03 GGTC Gene Trap Library GV03C04 Mus musculus cDNA clone A060E03, mRNA sequence.		A_65_P08582,C0600G04-3_rev_PS0-60-0001,Z03095-1,Z312644-1	60	U043203-1	U043203	Yes		No	pfam00004#AAA ATPase family associated with various cellular activities (AAA),			XM_111221.4,XM_282980.1	AK048355,AK079959,AK085211,BC038279,BC046463,CL210940,CL215193	Yes	0	-0.20391	Yes	0	0.26466	Yes	0	-0.28848	Yes	0	-0.29783	Yes	0.0001	0.2331
Z00003096-1	Hnrpu	heterogeneous nuclear ribonucleoprotein U	Sp120,scaffold attachment factor A	A_65_P17564,C0601B02-3_rev_PS0-60-0325,Z03096-1,Z312645-1	60	U022128-1	U022128	No	GO:0019013#viral nucleocapsid,GO:0030529#ribonucleoprotein complex	No	smart00449#SPRY Domain in SPla and the RYanodine Receptor,	MGI:1858195		NM_016805.1	AF073992,AK029944,AK032004,AK033630,AK037517,AK040295,AK049375,AK049600,AK080656,AK089058,BC018353	Yes	0	-0.48401	Yes	0	0.46771	Yes	0	-0.45731	Yes	0	-0.45066	Yes	0	0.4156
Z00003097-1	Zfp142	zinc finger protein 142	mKIAA0236	A_65_P08076,C0601C01-3_rev_PS0-60-0121,Z03097-1,Z312646-1	60	U021480-3	U021480	No		No		MGI:1924514			AB093218,AF332091,AF332092,AK020384,AK052201,AK052359,BC060118,CL213243	Yes	NS	-0.05968	Yes	NS	0.05468	Yes	NS	-0.03254	Yes	0.0427	-0.05855	Yes	NS	0.0487
Z00003098-1	A830007P12Rik	RIKEN cDNA A830007P12 gene		A_65_P16246,C0601C02-3_rev_PS0-60-0476,Z03098-1,Z312647-1	60	U022375-1	U022375	Yes	GO:0000166#nucleotide binding,GO:0005524#ATP binding	No	pfam06309#Torsin ,			NM_146115.2	AK043559,AK082899,BC013092	Yes	0	0.55285	Yes	0	-0.46114	Yes	0	0.49207	Yes	0	0.46664	Yes	0	-0.6056
Z00003101-1	Ftsj1	Ftsj homolog 1 (E. coli)	Sfc12	A_65_P18749,C0601G07-3_rev_PS0-60-0634,Z03101-1,Z312650-1	60	U039245-2	U039245	No		No	COG0293#FtsJ 23S rRNA methylase [Translation, ribosomal structure and biogenesis],#pfam01728#FtsJ FtsJ-like methyltransferase,	MGI:1859648		NM_133991.2	AK004357,AK036313,BC011144,BC034880	Yes	0	-0.3394	Yes	0	0.32871	Yes	0	-0.34042	Yes	0	-0.32219	Yes	0	0.3215
Z00003103-1	Zfp248	zinc finger protein 248	2810037F07Rik,E130106N01Rik	A_65_P02653,C0601H07-3_rev_PS0-60-0259,Z03103-1,Z312651-1	60	U043851-4	U043851	Yes		Yes	smart00349#KRAB krueppel associated box; ,COG5048#COG5048 FOG: Zn-finger [General function prediction only],	MGI:1919970		XM_132810.4	AK012874,AK021373,AK042866,AK084325,BC049087	Yes	0.0162	-0.14837	Yes	0.0125	0.1803	Yes	0.0001	-0.11922	Yes	NS	-0.03754	Yes	NS	0.1182
Z00003104-1	1500002O20Rik	RIKEN cDNA 1500002O20 gene	N28092	A_65_P08557,C0602A02-3_rev_PS0-60-0049,Z03104-1,Z312652-1	60	U007795-2	U007795	No		No		MGI:1919247		NM_028047.1	AK005126,AK039368,BC034211	Yes	NS	0.02862	Yes	NS	-0.06099	Yes	NS	0.03132	Yes	NS	0.02711	Yes	NS	-0.044
Z00003105-1	Zcwcc2	zinc finger, CW-type with coiled-coil domain 2	5630401M14Rik	A_65_P02558,C0602A03-3_rev_PS0-60-0104,Z03105-1,Z312653-1	60	U039735-3	U039735	Yes	GO:0009585#red, far-red light phototransduction,GO:0008020#G-protein coupled photoreceptor activity,GO:0016301#kinase activity	No	smart00387#HATPase_c Histidine kinase-like ATPases; Histidine kinase-, DNA gyrase B-, phytochrome-like ATPases,	MGI:1922996		NM_029413.1	AK017472,AK032807,AK048519,AK053895,BC036164,BC039283	Yes	0	0.85618	Yes	0	-0.76914	Yes	0	0.67806	Yes	0	0.74491	Yes	0	-0.6558
Z00003106-1				A_65_P02066,C0602A05-3_rev_PS0-60-0191,Z03106-1,Z312654-1	60	U036609-1	U036609	Yes		No						Yes	0.0015	0.19842	Yes	NS	-0.16238	Yes	NS	0.05849	Yes	0.0001	0.12636	Yes	0.0184	-0.1525
Z00003108-1				A_65_P12701,C0602C11-3_rev_PS0-60-0063,Z03108-1,Z312655-1	60	U031331-1	U031331	Yes		No						Yes	NS	0.0648	Yes	NS	-0.08922	Yes	NS	0.05444	Yes	NS	0.04391	Yes	NS	-0.0311
Z00003110-1	Arhgef16	Rho guanine nucleotide exchange factor (GEF) 16	Neuroblastoma	A_65_P12426,C0602D03-3_rev_PS0-60-0385,Z03110-1,Z312656-1	60	U025855-5	U025855	Yes	GO:0000004#biological_process unknown,GO:0008372#cellular_component unknown,GO:0005554#molecular_function unknown	No	pfam00169#PH PH domain. PH stands for pleckstrin homology.,smart00326#SH3 Src homology 3 domains; Src homology 3 (SH3) domains bind to target proteins through sequences containing proline and hydrophobic amino acids,#smart00325#RhoGEF Guanine nucleotide e	MGI:2446219		XM_149562.4	BC020030,BC026661,BC044805	Yes	0	1.1981	Yes	0	-1.13498	Yes	0	1.02872	Yes	0	0.96304	Yes	0	-0.9465
Z00003113-1	B230120H23Rik	RIKEN cDNA B230120H23 gene	Zak,MLTKbeta,MLTKalpha	A_65_P17846,C0602E12-3_rev_PS0-60-0067,Z03113-1,Z312657-1	60	U001910-4	U001910	No	GO:0007010#cytoskeleton organization and biogenesis,GO:0005634#nucleus,GO:0005737#cytoplasm,GO:0004674#protein serine/threonine kinase activity,GO:0004709#MAP kinase kinase kinase activity,GO:0005524#ATP binding,GO:0016301#kinase activity,GO:0016740#trans	No	smart00219#TyrKc Tyrosine kinase, catalytic domain; Phosphotransferases,#TyrKc Tyrosine kinase, catalytic domain; Phosphotransferases,cd00166#SAM Sterile alpha motif,	MGI:2443258		NM_023057.1,NM_178084.2	AB049731,AB049732,AK045444,AK085766,AK087363,BC023718	Yes	NS	-0.01437	Yes	NS	0.13208	Yes	NS	-0.10716	Yes	NS	-0.15403	Yes	NS	0.0525
Z00003118-1	Zfyve27	zinc finger, FYVE domain containing 27	2210011N02Rik,9530077C24Rik	A_65_P05684,C0604A07-3_rev_PS0-60-0001,Z03118-1,Z312658-1	60	U040845-9	U040845	No	GO:0005615#extracellular space,GO:0016021#integral to membrane	No	smart00064#FYVE Protein present in Fab1, YOTB, Vac1, and EEA1; Zinc-binding domain, possibly involved in endosomal targetting,	MGI:1919602		NM_177319.2	AK008710,AK035613,AK086494,BC024801,BC042595,BZ690497	Yes	0.0001	0.18768	Yes	0	-0.2072	Yes	0.0029	0.09674	Yes	0.0254	0.05829	Yes	NS	-0.051
Z00003122-1				A_65_P11452,C0605F06-3_rev_PS0-60-0146,Z03122-1,Z312659-1	60	U061257-1	U061257	Yes		No						Yes	NS	0.05973	Yes	0.0025	-0.10617	Yes	0	0.11523	Yes	0.0161	0.08978	Yes	NS	-0.0984
Z00003127-1	Eda2r	ectodysplasin A2 isoform receptor	Xedar,TNFRSF27,9430060M22Rik	A_65_P05332,C0606A03-3_rev_PS0-60-0252,Z03127-1,Z312660-1	60	U039558-1	U039558	Yes	GO:0007275#development,GO:0012501#programmed cell death,GO:0030154#cell differentiation,GO:0016021#integral to membrane,GO:0004872#receptor activity,GO:0005031#tumor necrosis factor receptor activity	No	cd00185#TNFR Tumor necrosis factor receptor (TNFR) domain; superfamily of TNF-like receptor domains,	MGI:2442860	Q8BX35	NM_175540.3	AK029268,AK034909,AK049134,AK080072,CL650602	Yes	NS	-0.06138	Yes	NS	0.0054	Yes	NS	-0.07103	Yes	NS	-0.04106	Yes	NS	0.0043
Z00003132-1	4933433C11Rik	RIKEN cDNA 4933433C11 gene		A_65_P02683,C0606E08-3_rev_PS0-60-0031,Z03132-1,Z312662-1	60	U022377-2	U022377	Yes		No				XM_130141.2	AK017033,AK029738,BC050147	Yes	NS	0.00954	Yes	NS	-0.05851	Yes	NS	0.00538	Yes	NS	0.06934	Yes	NS	-0.0099
Z00003136-1	Rnf141	ring finger protein 141	ZFP36,ZNF230,2610110L04Rik	A_65_P18635,C0607D11-3_rev_PS0-60-0035,Z03136-1,Z312664-1	60	U132734-4	U132734	No	GO:0006355#regulation of transcription, DNA-dependent,GO:0008372#cellular_component unknown,GO:0003677#DNA binding	Yes	smart00184#RING Ring finger; E3 ubiquitin-protein ligase activity is intrinsic to the RING domain of c-Cbl and is likely to be a general function of this domain; Various RING fingers exhibit binding activity towards E2 ubiquitin-conjugating enzymes (Ubc'	MGI:1914400		NM_025999.1	AF353167,AK006791,AK011839,AK015505,BC018553	Yes	NS	-0.03631	Yes	NS	0.04862	Yes	NS	0.00201	Yes	NS	0.08747	Yes	NS	-0.0158
Z00003141-1	Slc35f5	solute carrier family 35, member F5	1300003P13Rik	A_65_P11681,C0608D03-3_rev_PS0-60-0128,Z03141-1,Z312666-1	60	U000744-4	U000744	No		No	COG0697#RhaT Permeases of the drug/metabolite transporter (DMT) superfamily [Carbohydrate transport and metabolism / Amino acid transport and metabolism / General function prediction only],	MGI:1921400		NM_028787.2	AK004892,AK076339,BC026858	Yes	0	0.68713	Yes	0	-0.63864	Yes	0	0.63309	Yes	0	0.68913	Yes	0	-0.6609
Z00003143-1	Ptprn	protein tyrosine phosphatase, receptor type, N	IA-2,mIA-A	A_65_P06623,C0608G05-3_rev_PS0-60-0037,Z03143-1,Z312668-1	60	U021498-2	U021498	No	GO:0006470#protein amino acid dephosphorylation,GO:0007185#transmembrane receptor protein tyrosine phosphatase signaling pathway,GO:0005615#extracellular space,GO:0005624#membrane fraction,GO:0005886#plasma membrane,GO:0016021#integral to membrane,GO:0004	No	smart00194#PTPc Protein tyrosine phosphatase, catalytic domain; ,	MGI:102765	Q60673	NM_008985.1	AF332083,AF332084,AK041296,AK076223,BC064020,BC068165,U11812,X74438,Z23060	Yes	NS	-0.06358	Yes	NS	-0.02482	Yes	NS	-0.10166	Yes	NS	-0.14202	Yes	NS	0.1095
Z00003145-1	Ada	adenosine deaminase		A_65_P08561,C0609E09-3_rev_PS0-60-0478,Z03145-1,Z312669-1	60	U023620-2	U023620	No	GO:0006163#purine nucleotide metabolism,GO:0006955#immune response,GO:0009117#nucleotide metabolism,GO:0009168#purine ribonucleoside monophosphate biosynthesis,GO:0005737#cytoplasm,GO:0004000#adenosine deaminase activity,GO:0016787#hydrolase activity,GO:0	No	pfam00962#A_deaminase Adenosine/AMP deaminase.,			NM_007398.2	AF483480,AF483481,AK075899,BC002075,M10319	Yes	0	1.78738	Yes	0	-1.5547	Yes	0	1.5745	Yes	0	1.57899	Yes	0	-1.5664
Z00003149-1	1110018J23Rik		2010003H22Rik	A_65_P15999,C0610B12-3_rev_PS0-60-0219,Z03149-1,Z312670-1	60	U043738-2	U043738	Yes		No	smart00360#RRM RNA recognition motif; ,	MGI:1920963		XM_140742.4	AK003783,AK008066,BC038663	Yes	NS	0.10725	Yes	0.0096	-0.14168	Yes	0.0022	0.118	Yes	0.0122	0.07675	Yes	NS	-0.1094
Z00003154-1	Rxra	retinoid X receptor alpha	Nr2b1,RXRalpha1,RXR alpha 1	A_65_P19046,C0610F10-3_rev_PS0-60-0580,Z03154-1,Z312673-1	60	U001539-2	U001539	No	GO:0006350#transcription,GO:0006355#regulation of transcription, DNA-dependent,GO:0045944#positive regulation of transcription from Pol II promoter,GO:0005634#nucleus,GO:0003677#DNA binding,GO:0003700#transcription factor activity,GO:0003707#steroid hormo	Yes	smart00399#ZnF_C4 c4 zinc finger in nuclear hormone receptors; ,#ZnF_C4 c4 zinc finger in nuclear hormone receptors; ,smart00430#HOLI Ligand binding domain of hormone receptors; ,	MGI:98214	P28700	NM_011305.2	AK020634,BC024493,BC039639,BC049982,M84817,U77683,U77684,X66223	Yes	0	0.37092	Yes	0	-0.40312	Yes	0	0.40791	Yes	0	0.36893	Yes	0.0223	-0.3321
Z00003155-1	5930418K15Rik	RIKEN cDNA 5930418K15 gene	mKIAA1423	A_65_P16828,C0610H02-3_rev_PS0-60-0274,Z03155-1,Z312674-1	59	U141667-9	U141667	No		No		MGI:1924356		XM_355635.1,XM_356262.1	AK020034,AK039520,AK045744,AK083137	Yes	NS	0.1159	Yes	NS	-0.25886	Yes	NS	-0.00521	Yes	NS	0.00756	Yes	NS	0.083
Z00003156-1	Exo1	exonuclease 1	Msa	A_65_P10612,C0611A06-3_rev_PS0-60-0476,Z03156-1,Z312675-1	60	U042234-7	U042234	No	GO:0006139#nucleobase, nucleoside, nucleotide and nucleic acid metabolism,GO:0005622#intracellular,GO:0003677#DNA binding,GO:0004518#nuclease activity,GO:0004527#exonuclease activity,GO:0008409#5'-3' exonuclease activity	No	smart00485#XPGN Xeroderma pigmentosum G N-region; domain in nucleases ,	MGI:1349427		NM_012012.2	AJ238213,AK028728,BC006671,CL213458,CL650476	Yes	0.0072	-0.14863	Yes	0.0349	0.09362	Yes	0.0004	-0.19398	Yes	0.0001	-0.16975	Yes	NS	0.1002
Z00003159-1	BC013672	Mus musculus, clone IMAGE:5011962, mRNA, partial cds.	MGC:19297	A_51_P234274,A_65_P03630,C0611B08-3_rev_PS0-60-0021,Z03159-1	60	U042906-2	U042906	Yes		No	smart00487#DEXDc DEAD-like helicases superfamily; ,	MGI:2384570		XM_358375.1	AK036495,BC013672,BC043663	Yes	NS	0.19538	Yes	NS	-0.30217	No			Yes	NS	0.44907	Yes	NS	-0.2854
Z00003165-1	Herc2	hect (homologous to the E6-AP (UBE3A) carboxyl terminus) domain and RCC1 (CHC1)-like domain (RLD) 2	rjs,jdf2,D15F32S1h,D7H15F32S1,D7H15F37S1	A_65_P06439,C0611F08-3_rev_PS0-60-0001,Z03165-1,Z312678-1	60	U008155-7	U008155	No		No	COG5184#ATS1 Alpha-tubulin suppressor and related RCC1 domain-containing proteins [Cell division and chromosome partitioning / Cytoskeleton],smart00119#HECTc Domain Homologous to E6-AP Carboxyl Terminus with ; E3 ubiquitin-protein ligases,#pfam00173#Cyt-b	MGI:103234		NM_010418.1	AF061529,AF061530,AF061532,AF071173,BC044667,BC054829	Yes	0.001	0.15982	Yes	0.0013	-0.11294	Yes	0.013	0.06259	Yes	0	0.10374	Yes	NS	-0.0774
Z00003171-1	Mmp9	matrix metalloproteinase 9	Clg4b,Gel B,MMP-9,B/MMP9,Gelatinase B,92kDa gelatinase,92kDa type IV collagenase	A_65_P17997,C0612E09-3_rev_PS0-60-0072,Z03171-1,Z312680-1	60	U002824-1	U002824	Yes	GO:0006508#proteolysis and peptidolysis,GO:0030574#collagen catabolism,GO:0005578#extracellular matrix (sensu Metazoa),GO:0005615#extracellular space,GO:0004222#metalloendopeptidase activity,GO:0004229#gelatinase B activity,GO:0008237#metallopeptidase act	No	pfam03933#Peptidase_M10_N Matrix metalloprotease, N-terminal domain,smart00059#FN2 Fibronectin type 2 domain; One of three types of internal repeat within the plasma protein, fibronectin,smart00235#ZnMc Zinc-dependent metalloprotease; Neutral zinc metallo	MGI:97011	P41245	NM_013599.2	AK004651,AY622969,BC046991,D12712,S67830,X72795,Z27231	Yes	NS	-0.11105	Yes	NS	-0.01058	Yes	NS	0.06726	Yes	NS	0.01744	Yes	NS	-0.0821
Z00003177-1	2010300C02Rik	Mus musculus adult male hypothalamus cDNA, RIKEN full-length enriched library, clone:A230090K04 product:hypothetical protein, full insert sequence.		A_65_P14459,C0612H01-3_rev_PS0-60-0266,Z03177-1,Z312683-1	60	U021248-2	U021248	Yes		No				XM_129808.3	AK008485,AK039052,BC029089,BC072639	Yes	NS	-0.03345	Yes	0.0143	-0.24605	Yes	NS	0.02743	Yes	NS	0.10592	Yes	NS	-0.1562
Z00003187-1	C030016D13Rik	RIKEN cDNA C030016D13 gene		A_65_P16367,C0615E05-3_rev_PS0-60-0105,Z03187-1,Z312685-1	60	U019332-1	U019332	Yes		No				NM_175354.2	AK047713	Yes	NS	-0.16007	Yes	NS	-0.05964	Yes	NS	0.10744	Yes	NS	0.0517	Yes	NS	0.0916
Z00003192-1	AI428855	expressed sequence AI428855		A_65_P14294,C0616G02-3_rev_PS0-60-0284,Z03192-1,Z312686-1	60	U038665-2	U038665	No		No				NM_207220.1,XM_129075.3	AY255566,BC048078	Yes	NS	0.05748	Yes	0.0197	-0.08718	Yes	0.0021	0.09579	Yes	NS	0.04893	Yes	NS	-0.0782
Z00003193-1	Napg	N-ethylmaleimide sensitive fusion protein attachment protein gamma	SNARE,2400003O04Rik	A_65_P02749,C0617A09-3_rev_PS0-60-0136,Z03193-1,Z312687-1	60	U018809-9	U018809	No	GO:0006810#transport,GO:0006886#intracellular protein transport,GO:0015031#protein transport,GO:0005783#endoplasmic reticulum,GO:0005794#Golgi apparatus,GO:0005478#intracellular transporter activity	No		MGI:104561	Q9CWZ7	XM_355095.1	AK010275,AK090379,BC026977	Yes	0	0.34316	Yes	0	-0.33727	Yes	0	0.37347	Yes	0	0.3089	Yes	0	-0.3991
Z00003194-1	Apg7l	autophagy 7-like (S. cerevisiae)	1810013K23Rik	A_65_P15580,C0617B01-3_rev_PS0-60-0571,Z03194-1,Z312688-1	60	U007288-9	U007288	No	GO:0006914#autophagy,GO:0004839#ubiquitin activating enzyme activity,GO:0005515#protein binding	No	pfam00899#ThiF ThiF family,	MGI:1921494		NM_028835.1	AB079385,AK007484,AK035604,BC058597	Yes	NS	-0.01533	Yes	NS	0.02095	Yes	NS	-0.01371	Yes	NS	0.0125	Yes	NS	-0.0483
Z00003202-1				A_65_P05973,C0618F09-3_rev_PS0-60-0028,Z03202-1,Z312689-1	60	U025506-1	U025506	Yes		No						Yes	NS	-0.16864	Yes	NS	-0.07096	Yes	NS	-0.06263	Yes	NS	0.01723	Yes	NS	-0.0191
Z00003204-1	AW209059	expressed sequence AW209059	Myt1	A_65_P15846,C0618G11-3_rev_PS0-60-0375,Z03204-1,Z312690-1	60	U017619-5	U017619	No	GO:0006468#protein amino acid phosphorylation,GO:0004672#protein kinase activity,GO:0004674#protein serine/threonine kinase activity,GO:0004713#protein-tyrosine kinase activity,GO:0005524#ATP binding,GO:0016301#kinase activity,GO:0016740#transferase activ	Yes	smart00220#S_TKc Serine/Threonine protein kinases, catalytic domain; Phosphotransferases,	MGI:2137630		NM_023058.1	AF175892,AK031787,AK048943,BC025061	Yes	NS	-0.07267	Yes	NS	0.06761	Yes	NS	-0.0321	Yes	NS	-0.0363	Yes	NS	-0.0098
Z00003210-1				A_65_P15728,C0620A10-3_rev_PS0-60-0500,Z03210-1,Z312692-1	60	U059745-2	U059745	No		No	smart00114#CARD Caspase recruitment domain; Motif contained in proteins involved in apoptotic signalling,cd00162#RING RING-finger (Really Interesting New Gene) domain, a specialized type of Zn-finger of 40 to 60 residues that binds two atoms of zinc; defi					Yes	NS	-0.08782	Yes	0.0123	0.09151	Yes	0.0353	-0.05563	Yes	0.0025	-0.06868	Yes	NS	0.0104
Z00003214-1	Lemd2	LEM domain containing 2	MGC:37253	A_65_P13159,C0620D03-3_rev_PS0-60-0380,Z03214-1,Z312693-1	60	U037590-2	U037590	Yes		No	smart00540#LEM in nuclear membrane-associated proteins; LEM, domain in nuclear membrane-associated proteins, including lamino-associated polypeptide 2 and emerin,	MGI:2385045		NM_146075.1	AK082131,AY640307,BC026588,BC050010	Yes	0.0473	-0.10376	Yes	0.0027	0.09593	Yes	0.0291	-0.05776	Yes	NS	-0.06284	Yes	NS	-0.0807
Z00003216-1	Bid	BH3 interacting domain death agonist	2700049M22Rik	A_65_P12083,C0620D11-3_rev_PS0-60-0084,Z03216-1,Z312694-1	60	U027813-6	U027813	No	GO:0006915#apoptosis,GO:0042981#regulation of apoptosis	No	pfam06393#BID BH3 interacting domain (BID),	MGI:108093	P70444	NM_007544.2	AK012404,AK045731,AK051076,AK052356,AK077657,BC002031,BC023963,CL639480,U75506	Yes	NS	-0.01106	Yes	NS	0.00633	Yes	NS	0.00436	Yes	NS	-0.03806	Yes	NS	-0.0425
Z00003221-1	Pex13	peroxisomal biogenesis factor 13	2610008O20Rik	A_65_P01880,C0621D05-3_rev_PS0-60-0351,Z03221-1,Z312696-1	60	U032575-2	U032575	No	GO:0006625#protein-peroxisome targeting,GO:0006810#transport,GO:0006886#intracellular protein transport,GO:0015031#protein transport,GO:0005624#membrane fraction,GO:0005777#peroxisome,GO:0005779#integral to peroxisomal membrane,GO:0016021#integral to memb	No	pfam04088#Peroxin-13_N Peroxin 13, N-terminal,smart00326#SH3 Src homology 3 domains; Src homology 3 (SH3) domains bind to target proteins through sequences containing proline and hydrophobic amino acids,	MGI:1919379		NM_023651.2	AF329877,AJ304506,AK011355,AK029099,AK029336,AK031710,AK031975,AK032650,BC023683	Yes	0	0.44241	Yes	0	-0.42354	Yes	0	0.45324	Yes	0	0.39814	Yes	0	-0.5018
Z00003224-1	2004-09-04	septin 4		A_65_P10670,C0621D09-3_rev_PS0-60-0231,Z03224-1,Z312697-1	60	U013140-8	U013140	No	GO:0000910#cytokinesis,GO:0007049#cell cycle,GO:0005525#GTP binding	No	pfam00735#GTP_CDC Cell division protein,			NM_011129.1	AB078010,BC037673,BC055101,X61452	Yes	0	0.67105	Yes	0	-0.73707	Yes	0	0.75611	Yes	0	0.71153	Yes	NS	-0.3484
Z00003228-1	Apg16l	APG16 autophagy 16-like (S. cerevisiae)	WDR30,APG16L,1500009K01Rik	A_65_P14665,C0621G04-3_rev_PS0-60-0105,Z03228-1,Z312698-1	60	U000563-8	U000563	Yes	GO:0000045#autophagic vacuole formation,GO:0005776#autophagic vacuole,GO:0005515#protein binding	No	pfam00769#ERM Ezrin/radixin/moesin family,#ERM Ezrin/radixin/moesin family,smart00320#WD40 WD40 repeats; Note that these repeats are permuted with respect to the structural repeats (blades) of the beta propeller domain,#pfam01576#Myosin_tail_1 Myosin tail	MGI:1924290		NM_029846.2	AB087879,AB087880,AB087881,AK005181,AK030983,AK048873,BC049122,BC052087	Yes	0.0153	0.12732	Yes	0.0005	-0.12518	Yes	0.0014	0.08179	Yes	0.0001	0.10057	Yes	NS	-0.1063
Z00003231-1	Nup188	nucleoporin 188	mKIAA0169	A_65_P06445,C0622A07-3_rev_PS0-60-0041,Z03231-1,Z312699-1	60	U001584-4	U001584	No		No		MGI:2446190		NM_198304.2	AK052272,AK082836,AK129073,BC025526,BC028665,BC032090,BC050199,BC056489,U89435	Yes	NS	0.04866	Yes	NS	-0.05349	Yes	NS	0.01604	Yes	NS	0.0419	Yes	NS	-0.044
Z00003233-1	BC030417	cDNA sequence BC030417	MGC40768	A_65_P02688,C0622C02-3_rev_PS0-60-0261,Z03233-1,Z312700-1	60	U014121-4	U014121	No		No	smart00325#RhoGEF Guanine nucleotide exchange factor for Rho/Rac/Cdc42-like GTPases; Guanine nucleotide exchange factor for Rho/Rac/Cdc42-like GTPases Also called Dbl-homologous (DH) domain,#RhoGEF Guanine nucleotide exchange factor for Rho/Rac/Cdc42-like	MGI:2388284		NM_153804.2,XM_355238.1	AK080928,AK172977,BC030417,BC031136,BC049264	Yes	0.0215	0.13131	Yes	0.0147	-0.11448	Yes	0.0353	0.06318	Yes	NS	0.04194	Yes	NS	-0.0777
Z00003234-1	Siat7d	sialyltransferase 7 ((alpha-N-acetylneuraminyl 2,3-betagalactosyl-1,3)-N-acetyl galactosaminide alpha-2,6-sialyltransferase) D	ST6GalNAc IV	A_65_P06923,C0622D11-3_rev_PS0-60-0283,Z03234-1,Z312701-1	60	U001624-2	U001624	No	GO:0006486#protein amino acid glycosylation,GO:0005615#extracellular space,GO:0005794#Golgi apparatus,GO:0016020#membrane,GO:0016021#integral to membrane,GO:0008373#sialyltransferase activity,GO:0016740#transferase activity,GO:0016757#transferase activity	No	pfam00777#Glyco_transf_29 Glycosyltransferase family 29 (sialyltransferase),	MGI:1341894	Q9R2B6	NM_011373.1	AJ007310,AK007601,AK085730,BC044734,BC056451,Y15779,Y15780	Yes	NS	0.18638	Yes	NS	-0.07266	Yes	NS	-0.04797	Yes	NS	-0.00077	Yes	NS	-0.0703
Z00003235-1	Rg9mtd3	RNA (guanine-9-) methyltransferase domain containing 3	2610042J10Rik	A_65_P05165,C0622E06-3_rev_PS0-60-0142,Z03235-1,Z312702-1	60	U004269-3	U004269	No	GO:0005509#calcium ion binding,GO:0008168#methyltransferase activity,GO:0016740#transferase activity	No	pfam04243#tRNA_m1G_MT_9 tRNA m(1)G methyltransferase,	MGI:1917184		NM_027266.2	AK011746,AK030465,BC019428	Yes	NS	0.07027	Yes	NS	-0.06237	Yes	NS	0.05738	Yes	NS	0.02978	Yes	NS	-0.0773
Z00003236-1	Ercc6,C130058G22Rik	excision repair cross-complementing rodent repair deficiency, complementation group 6	CSB,CS group B correcting gene	A_65_P12775,C0622E09-3_rev_PS0-60-0522,Z03236-1,Z312703-1	60	U015478-5	U015478	No	GO:0003677#DNA binding#GO:0006283#transcription-coupled nucleotide-excision repair,GO:0006290#pyrimidine dimer repair,GO:0006979#response to oxidative stress,GO:0005634#nucleus	Yes	smart00487#DEXDc DEAD-like helicases superfamily; ,	MGI:1100494			AK028576,AK040645,AK048416,CL210886,CL211691	Yes	NS	0.12756	Yes	NS	-0.17942	Yes	NS	0.0123	Yes	NS	0.01289	Yes	NS	-0.0175
Z00003238-1	Spag5	sperm associated antigen 5	S17,Astrin,MAP126,Deepest,Mastrin,D11Bhm180e	A_65_P04348,C0622F04-3_rev_PS0-60-0326,Z03238-1,Z312704-1	60	U013016-5	U013016	No	GO:0000910#cytokinesis,GO:0006508#proteolysis and peptidolysis,GO:0007049#cell cycle,GO:0007067#mitosis,GO:0000776#kinetochore,GO:0005819#spindle,GO:0005876#spindle microtubule,GO:0016020#membrane,GO:0008017#microtubule binding,GO:0008233#peptidase activi	No	COG0419#SbcC ATPase involved in DNA repair [DNA replication, recombination, and repair],	MGI:1927470	Q7TME2	NM_017407.1	AF420307,AK052228,AK076619,BC026715,BC052672,X81633	Yes	0	-0.34306	Yes	0	0.33723	Yes	0	-0.33761	Yes	0	-0.32001	Yes	0	0.2451
Z00003239-1	Pkn1	protein kinase N1	DBK,Pkn,PAK1,PRK1,Stk3,Prkcl1,F730027O18Rik	A_65_P04937,C0622F08-3_rev_PS0-60-0481,Z03239-1,Z312705-1	60	U030017-3	U030017	No	GO:0006605#protein targeting,GO:0006972#hyperosmotic response,GO:0007165#signal transduction,GO:0005622#intracellular,GO:0005737#cytoplasm,GO:0016023#cytoplasmic vesicle,GO:0004672#protein kinase activity,GO:0004674#protein serine/threonine kinase activit	No	smart00742#Hr1 Rho effector or protein kinase C-related kinase homology region 1 homologues; Alpha-helical domain found in vertebrate PRK1 and yeast PKC1 protein kinases C,smart00220#S_TKc Serine/Threonine protein kinases, catalytic domain; Phosphotransfe	MGI:108022		NM_177262.3	AK050643,AK089431,BC031702,BC052923	Yes	NS	0.05392	Yes	0.0467	-0.07105	Yes	0.0001	0.0934	Yes	0.0002	0.09286	Yes	NS	-0.1534
Z00003240-1	2600005N12Rik	RIKEN cDNA 2600005N12 gene		A_65_P12006,C0622G03-3_rev_PS0-60-0043,Z03240-1,Z312706-1	60	U033717-2	U033717	No		No	pfam00025#Arf ADP-ribosylation factor family.,#smart00177#ARF ARF-like small GTPases; ARF, ADP-ribosylation factor; Ras homologues involved in vesicular transport,			NM_197995.1	AK011161,BC009089	Yes	NS	-0.01703	Yes	NS	-0.0297	Yes	NS	-0.01138	Yes	NS	-0.03064	Yes	NS	0.045
Z00003241-1	Pigo	phosphatidylinositol glycan, class O		A_65_P02261,C0622G08-3_rev_PS0-60-0510,Z03241-1,Z312707-1	60	U024982-6	U024982	No	GO:0009117#nucleotide metabolism,GO:0005783#endoplasmic reticulum,GO:0016021#integral to membrane,GO:0016787#hydrolase activity	No	pfam01663#Phosphodiest Type I phosphodiesterase / nucleotide pyrophosphatase,			NM_020035.1	AB038560,AK013913,AK050819,BC025857,BC036977	Yes	0.0001	0.19015	Yes	0	-0.19949	Yes	0	0.15301	Yes	0	0.15836	Yes	0.0035	-0.1631
Z00003242-1				A_65_P01324,C0622H05-3_rev_PS0-60-0561,Z03242-1,Z312708-1	59	U034770-1	U034770	Yes		No						Yes	NS	0.0751	Yes	NS	-0.04474	Yes	NS	0.02317	Yes	NS	0.05139	Yes	NS	-0.0966
Z00003244-1	9130017A15Rik	RIKEN cDNA 9130017A15 gene		A_65_P07226,C0623B01-3_rev_PS0-60-0001,Z03244-1,Z312709-1	60	U006135-1	U006135	Yes	GO:0003824#catalytic activity	No	smart00332#PP2Cc Serine/threonine phosphatases, family 2C, catalytic domain; The protein architecture and deduced catalytic mechanism of PP2C phosphatases are similar to the PP1, PP2A, PP2B family of protein Ser/Thr phosphatases, with which PP2C shares no			NM_177242.3	AK044778,AK078914,AK083481,BC038622,BC068149,CL215579	Yes	NS	0.06921	Yes	NS	-0.07446	Yes	NS	0.01803	Yes	NS	0.04463	Yes	NS	0.0293
Z00003247-1	Utrn	utrophin	DRP,Dmdl,G-utrophin	A_65_P08712,C0623D12-3_rev_PS0-60-0344,Z03247-1,Z312710-1	60	U031542-4	U031542	No	GO:0006935#chemotaxis,GO:0006936#muscle contraction,GO:0007165#signal transduction,GO:0007517#muscle development,GO:0007527#adult somatic muscle development,GO:0005624#membrane fraction,GO:0005856#cytoskeleton,GO:0005886#plasma membrane,GO:0016020#membran	No	smart00033#CH Calponin homology domain; Actin binding domains present in duplicate at the N-termini of spectrin-like proteins (including dystrophin, alpha-actinin),smart00150#SPEC Spectrin repeats; ,smart00456#WW Domain with 2 conserved Trp (W) residues;	MGI:104631		NM_011682.3	AK012837,AK020881,AK035043,AK049602,AK087303,BC011062,BC024140,BC038022,BC050183,BC062163,BZ690620,X83506,Y12229	Yes	0.0425	0.10605	Yes	0.0002	-0.12028	Yes	0	0.10588	Yes	0	0.11254	Yes	0.003	-0.1594
Z00003251-1				A_65_P08261,C0623H08-3_rev_PS0-60-0488,Z03251-1,Z312711-1	60	U248727-1	U248727	Yes		No						Yes	0	0.58425	Yes	0	-0.58321	Yes	0	0.60558	Yes	0	0.61764	Yes	0	-0.643
Z00003252-1	Adar	adenosine deaminase, RNA-specific	ADAR1,mZaADAR	A_65_P14614,C0624A11-3_rev_PS0-60-0001,Z03252-1,Z312712-1	60	U042455-9	U042455	No	GO:0006396#RNA processing,GO:0006397#mRNA processing,GO:0016553#base conversion or substitution editing,GO:0005622#intracellular,GO:0005634#nucleus,GO:0003677#DNA binding,GO:0003692#left-handed Z-DNA binding,GO:0003723#RNA binding,GO:0003725#double-strand	No	smart00358#DSRM Double-stranded RNA binding motif; ,smart00552#ADEAMc tRNA-specific and double-stranded RNA adenosine deaminase (RNA-specific editase); ,#smart00550#Zalpha Z-DNA-binding domain in adenosine deaminases,smart00358	MGI:1889575	Q99MU3	NM_019655.2	AF052506,AF291050,AF291875,AF291876,AF291877,AK032321,AK076413,AK089451,BC042505	Yes	0	0.67473	Yes	0	-0.56604	Yes	NS	0.72292	Yes	0	0.47435	Yes	NS	-0.4081
Z00003254-1	Tap2,Abcb3	transporter 2, ATP-binding cassette, sub-family B (MDR/TAP)	Y1,HAM2,MTP2,PSF2,ABC18,Abcb3,Ham-2,PSF-2,Tap-2,RING11	A_65_P14010,C0624B09-3_rev_PS0-60-0549,Z03254-1,Z312714-1	60	U017849-2	U017849	No	GO:0006810#transport,GO:0006857#oligopeptide transport,GO:0006955#immune response,GO:0005615#extracellular space,GO:0005783#endoplasmic reticulum,GO:0005887#integral to plasma membrane,GO:0016021#integral to membrane,GO:0000166#nucleotide binding,GO:00052	No	pfam00664#ABC_membrane ABC transporter transmembrane region,#smart00382#AAA ATPases associated with a variety of cellular activities; AAA - ATPases associated with a variety of cellular activities,	MGI:98484	P36371	NM_011530.2	AF307512,AK020022,AK079667,BC005578,BC051257,BC057668,M90459,U60087,U60088,U60089,U60090,U60091,U60092	Yes	0	0.58069	Yes	NS	-0.59207	Yes	NS	0.30511	Yes	0	0.53674	Yes	0	-0.5198
Z00003257-1	Dnajc14	DnaJ (Hsp40) homolog, subfamily C, member 14	DNAJ,HDJ3,LIP6,DRIP78,5730551F12Rik	A_65_P16731,C0624E11-3_rev_PS0-60-0511,Z03257-1,Z312715-1	60	U043137-3	U043137	No	GO:0000004#biological_process unknown,GO:0016021#integral to membrane,GO:0004872#receptor activity,GO:0005554#molecular_function unknown	No	smart00271#DnaJ DnaJ molecular chaperone homology domain; ,	MGI:1921580		NM_028873.2	AK017830,AK032681,AK045345,AK045445,AK053314,AK082579,AK083878,BC011146	Yes	0	0.26426	Yes	0	-0.26353	Yes	0	0.26908	Yes	0	0.25346	Yes	0	-0.2655
Z00003259-1	Kif21a	kinesin family member 21A	mKIAA1708,N-5 kinesin	A_65_P07891,C0624G12-3_rev_PS0-60-0228,Z03259-1,Z312716-1	60	U036548-4	U036548	No	GO:0007017#microtubule-based process,GO:0005871#kinesin complex,GO:0005875#microtubule associated complex,GO:0003774#motor activity,GO:0003777#microtubule motor activity,GO:0005524#ATP binding	No	pfam00769#ERM Ezrin/radixin/moesin family,smart00320#WD40 WD40 repeats; Note that these repeats are permuted with respect to the structural repeats (blades) of the beta propeller domain,#smart00129#KISc Kinesin motor, catalytic domain,pfam00769#smart00320	MGI:109188	Q9QXL2	NM_016705.1	AF202892,AK008213,AK019525,AK047208,AK047350,AK047880,AK049303,AK052821,AK053373,AK129426,BC060698,BC062896	Yes	0	-0.41697	Yes	0	0.40829	Yes	0	-0.48241	Yes	0	-0.4903	Yes	0	0.3851
Z00003260-1	Nup107	nucleoporin 107		A_65_P11037,C0624H02-3_rev_PS0-60-0138,Z03260-1,Z312717-1	60	U139132-3	U139132	No	GO:0006810#transport,GO:0015031#protein transport,GO:0005634#nucleus,GO:0005643#nuclear pore	No	pfam04121#Nup84_Nup100 Nuclear pore protein 84 / 107,			NM_134010.1	AK043454,AK088069,AK088303,AK088625,BC004655,BC057591	Yes	NS	-0.07971	Yes	NS	0.06433	Yes	0.032	-0.06014	Yes	NS	-0.06691	Yes	NS	0.1215
Z00003261-1	Zfyve26	Mus musculus cDNA clone MGC:56797 IMAGE:5036022, complete cds.	9330197E15Rik	A_65_P00960,C0625A04-3_rev_PS0-60-0020,Z03261-1,Z312718-1	60	U034114-1	U034114	Yes		No	smart00064#FYVE Protein present in Fab1, YOTB, Vac1, and EEA1; Zinc-binding domain, possibly involved in endosomal targetting,	MGI:1924767		XM_127031.3	AK029679,AK042386,AK051350,AK079105,BC006654,BC047061,BC048379	Yes	NS	0.22522	Yes	NS	-0.02041	Yes	NS	0.0877	Yes	NS	0.03876	Yes	NS	-0.0106
Z00003269-1				A_65_P16331,C0626E01-3_rev_PS0-60-0005,Z03269-1,Z312720-1	60	U069173-1	U069173	Yes		No						Yes	NS	0.02561	Yes	NS	-0.02074	Yes	NS	0.02921	Yes	0.0416	0.05137	Yes	NS	-0.0002
Z00003272-1	Acbd4	acyl-Coenzyme A binding domain containing 4	2010009P05Rik,2010015A21Rik	A_65_P00795,C0626H08-3_rev_PS0-60-0122,Z03272-1,Z312721-1	60	U013410-9	U013410	No	GO:0000004#biological_process unknown,GO:0008372#cellular_component unknown,GO:0005554#molecular_function unknown	No		MGI:1914381		NM_025988.1	AK008170,AK008207,AK008243,AK079604,BC048371	Yes	NS	-0.01424	Yes	NS	0.02269	Yes	NS	0.02203	Yes	NS	-0.00167	Yes	NS	-0.0502
Z00003274-1	BC030314	cDNA sequence BC030314	MGC:40890,E130018B19Rik	A_65_P12894,C0626H12-3_rev_PS0-60-0129,Z03274-1,Z312722-1	60	U029311-6	U029311	No		No	COG5048#COG5048 FOG: Zn-finger [General function prediction only],#COG5189#SFP1 Putative transcriptional repressor regulating G2/M transition [Transcription / Cell division and chromosome partitioning],	MGI:2442943		NM_146259.2	AK047593,AK053438,AK080005,AK081436,BC028251,BC030314	Yes	NS	-0.07089	Yes	NS	-0.0573	Yes	NS	-0.00166	Yes	NS	0.0103	Yes	NS	0.016
Z00003275-1		Mus musculus clone NIA:C0627A08 unknown mRNA.		A_65_P17894,C0627A08-3_rev_PS0-60-0033,Z03275-1,Z312723-1	59	U004912-1	U004912	Yes		No					AY512921	Yes	NS	0.07122	Yes	NS	-0.01987	Yes	NS	0.03718	Yes	NS	0.23388	Yes	NS	0.0888
Z00003276-1				A_65_P17695,C0627D04-3_rev_PS0-60-0041,Z03276-1,Z312724-1	60	U263758-1	U263758	Yes		No						Yes	0.001	-0.22638	Yes	0.0325	0.20918	Yes	0	-0.29131	Yes	0	-0.258	Yes	NS	0.2325
Z00003287-1	Cxcl16	chemokine (C-X-C motif) ligand 16	SR-PSOX,0910001K24Rik,SR-PSOX/CXCL16	A_65_P00730,C0630C02-3_rev_PS0-60-0428,Z03287-1,Z312727-1	60	U033002-3	U033002	No	GO:0006935#chemotaxis,GO:0006955#immune response,GO:0005576#extracellular region,GO:0016021#integral to membrane,GO:0005041#low-density lipoprotein receptor activity,GO:0005044#scavenger receptor activity,GO:0005125#cytokine activity,GO:0008009#chemokine	No		MGI:1932682	Q8BSU2	NM_023158.3	AF277001,AF301017,AK003085,AK009599,AK028875,AK030515,BC019961	Yes	NS	0.17662	Yes	NS	-0.1707	Yes	NS	0.07064	Yes	0.0005	0.13569	Yes	0.0048	-0.1982
Z00003302-1	Hmgb2l1	high mobility group box 2-like 1	4733401K04Rik	A_65_P08895,C0632H08-3_rev_PS0-60-0071,Z03302-1,Z312730-1	60	U009505-7	U009505	No		Yes	smart00398#HMG high mobility group; ,	MGI:1918073		NM_178017.1	AK014640,AK027952,AK088758,BC006036,BC023167,BC023721,BC048188,BC049800,CL650596	Yes	NS	-0.04473	Yes	NS	-0.09483	Yes	NS	0.00967	Yes	NS	-0.10009	Yes	0.0307	0.1812
Z00003303-1	Ift172	intraflagellar transport 172	wim,4930553F24Rik	A_65_P11778,C0633B01-3_rev_PS0-60-0308,Z03303-1,Z312731-1	60	U104372-5	U104372	No	GO:0019861#flagellum	No	cd00200#WD40 WD40 domain, found in a number of eukaryotic proteins that cover a wide variety of functions including adaptor/regulatory modules in signal transduction, pre-mRNA processing and cytoskeleton assembly; typically contains a GH dipeptide 11-24 r	MGI:2682064		NM_026298.4,XM_355591.1	AK006007,AK016104,AK043642,AY339616,BC042583,BC051928,BC060948,BC066096	Yes	0	-0.24933	Yes	0	0.23985	Yes	0	-0.2837	Yes	0	-0.281	Yes	0	0.2559
Z00003308-1		Mus musculus 0 day neonate cerebellum cDNA, RIKEN full-length enriched library, clone:C230011E24 product:unknown EST, full insert sequence.		A_65_P11569,C0634B06-3_rev_PS0-60-0186,Z03308-1,Z312732-1	60	U040449-2	U040449	No		No					AK048701	Yes	NS	-0.18862	Yes	NS	0.12908	Yes	NS	-0.16158	Yes	NS	-0.15502	Yes	NS	0.1405
Z00003310-1				A_65_P04858,C0634C03-3_rev_PS0-60-0241,Z03310-1,Z312733-1	59	U049487-1	U049487	Yes		No						Yes	NS	0.0709	Yes	NS	-0.06572	Yes	NS	0.02753	Yes	NS	0.03642	Yes	NS	-0.0519
Z00003313-1				A_65_P03614,C0634E07-3_rev_PS0-60-0359,Z03313-1,Z312735-1	60	U080743-2	U080743	No		No	smart00220#S_TKc Serine/Threonine protein kinases, catalytic domain; Phosphotransferases,					Yes	0	0.46222	Yes	0	-0.45913	Yes	0	0.45706	Yes	0	0.33223	Yes	0	-0.4536
Z00003316-1	2410019G02Rik	RIKEN cDNA 2410019G02 gene		A_65_P05777,C0635E05-3_rev_PS0-60-0407,Z03316-1,Z312736-1	60	U033108-2	U033108	No		No				XM_126427.5	AK003215	Yes	0.0004	0.16638	Yes	0	-0.16122	Yes	0	0.18359	Yes	0.007	0.27262	Yes	0.0002	-0.2683
Z00003327-1	Msl2	male-specific lethal-2 homolog (Drosophila)	E130103E02Rik	A_65_P05126,C0640A06-3_rev_PS0-60-0132,Z03327-1,Z312738-1	60	U043023-1	U043023	Yes	GO:0000004#biological_process unknown,GO:0008372#cellular_component unknown,GO:0005554#molecular_function unknown	No		MGI:1925103			AK021369,AK035934,AK081923	Yes	NS	-0.12291	Yes	NS	0.11185	Yes	0.013	-0.12426	Yes	NS	-0.14241	Yes	NS	0.0228
Z00003330-1	Gpc4	glypican 4	K-glypican,9530073D23Rik	A_65_P06399,C0640B06-3_rev_PS0-60-0455,Z03330-1,Z312739-1	60	U039381-3	U039381	No	GO:0007275#development,GO:0005578#extracellular matrix (sensu Metazoa),GO:0005615#extracellular space,GO:0016020#membrane,GO:0004888#transmembrane receptor activity	No	pfam01153#Glypican Glypican.,	MGI:104902	P51655	NM_008150.1	BC006622,X83577	Yes	0	-0.43353	Yes	0	0.42885	Yes	0	-0.44995	Yes	0	-0.40256	Yes	0	0.355
Z00003338-1	Map4k2	mitogen activated protein kinase kinase kinase kinase 2	GCK,BL44,Rab8ip	A_65_P11730,C0640G06-3_rev_PS0-60-0502,Z03338-1,Z312741-1	60	U038690-7	U038690	No	GO:0006468#protein amino acid phosphorylation,GO:0004672#protein kinase activity,GO:0004674#protein serine/threonine kinase activity,GO:0004713#protein-tyrosine kinase activity,GO:0005083#small GTPase regulatory/interacting protein activity,GO:0005524#ATP	No	smart00036#CNH Domain found in NIK1-like kinases, mouse citron and yeast ROM1, ROM2; Unpublished observations,#smart00220#S_TKc Serine/Threonine protein kinases, catalytic domain; Phosphotransferases,smart00036	MGI:1346883	Q61161	NM_009006.1	AK011708,AK034638,AK042262,AK051036,AK078526,BC034109,U50595	Yes	NS	-0.07013	Yes	NS	0.00987	Yes	NS	-0.04618	Yes	NS	-0.04386	Yes	NS	-0.0186
Z00003341-1	Padi4	peptidyl arginine deiminase, type IV	Pdi4,PAD type IV	A_65_P17457,C0641C02-3_rev_PS0-60-0337,Z03341-1,Z312742-1	59	U041418-1	U041418	Yes	GO:0006464#protein modification,GO:0004668#protein-arginine deiminase activity,GO:0005509#calcium ion binding,GO:0016787#hydrolase activity	No	pfam03068#PAD Protein-arginine deiminase (PAD),	MGI:1338898	Q9Z183	NM_011061.1	AB013850,AK084904	Yes	NS	-0.0143	Yes	NS	0.09891	Yes	NS	0.02611	Yes	0.0472	-0.05352	Yes	NS	0.041
Z00003342-1	Pdgfb	platelet derived growth factor, B polypeptide	Sis,PDGF-B	A_65_P12496,C0641C07-3_rev_PS0-60-0371,Z03342-1,Z312743-1	59	U036419-2	U036419	Yes	GO:0000074#regulation of cell cycle,GO:0006929#substrate-bound cell migration,GO:0008151#cell growth and/or maintenance,GO:0008283#cell proliferation,GO:0030031#cell projection biogenesis,GO:0030036#actin cytoskeleton organization and biogenesis,GO:005073	No	pfam04692#PDGF_N Platelet-derived growth factor, N terminal region,smart00141#PDGF Platelet-derived and vascular endothelial growth factors (PDGF, VEGF) family; Platelet-derived growth factor is a potent activator for cells of mesenchymal origin,	MGI:97528	P31240	NM_011057.2	AF162784,AK087840,BC023427,BC036976,BC053430,BC064056	Yes	0	0.22903	Yes	0	-0.22818	Yes	0	0.19367	Yes	0	0.1847	Yes	0.0006	-0.2699
Z00003346-1	LOC231078	Mus musculus 0 day neonate thymus cDNA, RIKEN full-length enriched library, clone:A430017K17 product:unclassifiable, full insert sequence.		A_65_P14049,C0641F09-3_rev_PS0-60-0001,Z03346-1,Z312745-1	60	U042620-1	U042620	Yes		No	smart00543#MIF4G Middle domain of eukaryotic initiation factor 4G (eIF4G); Also occurs in NMD2p and CBP80,smart00544#MA3 Domain in DAP-5, eIF4G, MA-3 and other proteins,			XM_131953.2	AK079696	Yes	NS	0.09571	Yes	0.0182	-0.0897	Yes	0.0419	0.06753	Yes	NS	0.04033	Yes	NS	-0.0807
Z00003349-1	D4st1	dermatan 4 sulfotransferase 1	D4ST1,2600016L03Rik	A_65_P15282,C0641H02-3_rev_PS0-60-0208,Z03349-1,Z312746-1	60	U002292-1	U002292	Yes	GO:0030208#dermatan sulfate biosynthesis,GO:0008372#cellular_component unknown,GO:0001537#N-acetylgalactosamine 4-O-sulfotransferase activity,GO:0016740#transferase activity	No	pfam03567#Sulfotransfer_2 Sulfotransferase,	MGI:1919386		NM_028117.2	AK011230,BC026886,BC043700	Yes	NS	-0.03202	Yes	NS	0.05476	Yes	NS	-0.04501	Yes	NS	-0.07224	Yes	NS	-0.0205
Z00003354-1	Usp18	ubiquitin specific protease 18	UBP43,1110058H21Rik	A_65_P02965,C0643F09-3_rev_PS0-60-0510,Z03354-1,Z312747-1	59	U007356-1	U007356	Yes	GO:0006511#ubiquitin-dependent protein catabolism,GO:0006512#ubiquitin cycle,GO:0004197#cysteine-type endopeptidase activity,GO:0004221#ubiquitin thiolesterase activity,GO:0008234#cysteine-type peptidase activity,GO:0016787#hydrolase activity	No	pfam00443#UCH Ubiquitin carboxyl-terminal hydrolase.,	MGI:1344364	Q9WTV6	NM_011909.1	AF069502,AK004296	Yes	0	0.94229	Yes	0	-0.93089	Yes	0	1.02049	Yes	0	1.01834	Yes	0	-0.9158
Z00003360-1	5630401D24Rik	RIKEN cDNA 5630401D24 gene		A_65_P18603,C0644A07-3_rev_PS0-60-0001,Z03360-1,Z312748-1	60	U021965-3	U021965	No	GO:0008757#S-adenosylmethionine-dependent methyltransferase activity	No	COG2226#UbiE Methylase involved in ubiquinone/menaquinone biosynthesis [Coenzyme metabolism],pfam01564#Spermine_synth Spermine/spermidine synthase,#pfam01564#pfam03291#Pox_MCEL mRNA capping enzyme,pfam01564			NM_144877.1	AK048636,AK050492,AK084750,AK173044,BC014872	Yes	NS	0.02772	Yes	NS	-0.02606	Yes	NS	-0.01087	Yes	NS	-0.03759	Yes	NS	0.0074
Z00003372-1	Gnb1l	guanine nucleotide binding protein (G protein), beta polypeptide 1-like	Wdr14,Wdvcf,ESTM55	A_65_P05545,C0646H10-3_rev_PS0-60-0271,Z03372-1,Z312750-1	60	U016897-9	U016897	No	GO:0000004#biological_process unknown,GO:0008372#cellular_component unknown,GO:0005554#molecular_function unknown	No	cd00200#WD40 WD40 domain, found in a number of eukaryotic proteins that cover a wide variety of functions including adaptor/regulatory modules in signal transduction, pre-mRNA processing and cytoskeleton assembly; typically contains a GH dipeptide 11-24 r	MGI:1338057	Q9EQ15	NM_023120.1	AF301595,AK010489,AK016952,AK087954,AK173227,BC024635,BC029862,BC037676	Yes	0.005	-0.13194	Yes	0.0026	0.11099	Yes	0	-0.14033	Yes	0	-0.10457	Yes	NS	0.0703
Z00003378-1	BC024955	cDNA sequence BC024955	MGC:31332	A_65_P05315,C0649B07-3_rev_PS0-60-0001,Z03378-1,Z312752-1	60	U008438-3	U008438	No		No	pfam03009#GDPD Glycerophosphoryl diester phosphodiesterase family,	MGI:2686926		NM_201352.1	BC024955,BC026428	Yes	NS	0.03388	Yes	NS	0.02115	Yes	NS	0.03224	Yes	NS	0.01005	Yes	NS	-0.0733
Z00003379-1	Cdkn2b	cyclin-dependent kinase inhibitor 2B (p15, inhibits CDK4)	p15,MTS2,p15INK4b	A_65_P09959,C0649D06-3_rev_PS0-60-0163,Z03379-1,Z312753-1	60	U025253-1	U025253	Yes	GO:0006355#regulation of transcription, DNA-dependent,GO:0007049#cell cycle,GO:0045786#negative regulation of cell cycle,GO:0003677#DNA binding,GO:0003700#transcription factor activity,GO:0004861#cyclin-dependent protein kinase inhibitor activity	Yes	cd00204#ANK ankyrin repeats; ankyrin repeats mediate protein-protein interactions in very diverse families of proteins,	MGI:104737	P55271	NM_007670.2	AF059567,BC002010	Yes	NS	0.2906	Yes	NS	-0.43864	Yes	NS	0.32468	Yes	NS	0.31579	Yes	0.0011	-0.4018
Z00003380-1	Unc93b1	unc-93 homolog B1 (C. elegans)		A_65_P19903,C0649E02-3_rev_PS0-60-0524,Z03380-1,Z312754-1	60	U038763-3	U038763	No	GO:0000004#biological_process unknown,GO:0008372#cellular_component unknown,GO:0005554#molecular_function unknown	No	pfam05978#DUF895 Eukaryotic protein of unknown function (DUF895),			NM_019449.1	AJ422144,AK030488,BC018388,BC023731,BC025587,U89424	Yes	0.0001	0.20201	Yes	0	-0.25941	Yes	0	0.23518	Yes	0	0.22806	Yes	0.0032	-0.2689
Z00003382-1	1200002M06Rik	RIKEN cDNA 1200002M06 gene		A_65_P01431,C0649F08-3_rev_PS0-60-0417,Z03382-1,Z312755-1	60	U025789-2	U025789	No	GO:0016021#integral to membrane	No	pfam01040#UbiA UbiA prenyltransferase family.,			NM_027873.1,XM_150361.1	AK004550,AK078442,BC015303,BC071203	Yes	NS	0.07033	Yes	NS	-0.14232	Yes	NS	0.02224	Yes	NS	0.0369	Yes	NS	-0.0661
Z00003385-1	Hcfc1r1	host cell factor C1 regulator 1 (XPO1-dependent)	HPIP	A_65_P02839,C0650B02-3_rev_PS0-60-0458,Z03385-1,Z312756-1	60	U017616-5	U017616	No		No		MGI:2663619		NM_181821.1	AK003865,AK013438	Yes	0.0318	0.11391	Yes	0	-0.16752	Yes	0	0.12095	Yes	0	0.12618	Yes	0.0134	-0.1413
Z00003392-1	Cox5a	cytochrome c oxidase, subunit Va		A_65_P06131,C0652A07-3_rev_PS0-60-0328,Z03392-1,Z312759-1	60	U010546-2	U010546	Yes	GO:0006118#electron transport,GO:0005739#mitochondrion,GO:0005751#respiratory chain complex IV (sensu Eukaryota),GO:0019866#inner membrane,GO:0004129#cytochrome-c oxidase activity,GO:0016491#oxidoreductase activity	No	pfam02284#COX5A Cytochrome c oxidase subunit Va,			NM_007747.1	AK018723,BC034302,CL210937,X15963	Yes	0	0.33222	Yes	0	-0.30834	Yes	0	0.21313	Yes	0	0.20769	Yes	0	-0.2231
Z00003396-1	Hat1	histone aminotransferase 1	2410071B14Rik	A_65_P10870,C0653A04-3_rev_PS0-60-0232,Z03396-1,Z312761-1	60	U001900-2	U001900	Yes	GO:0006323#DNA packaging,GO:0006475#internal protein amino acid acetylation,GO:0005634#nucleus,GO:0004402#histone acetyltransferase activity,GO:0005515#protein binding,GO:0008415#acyltransferase activity,GO:0008483#transaminase activity,GO:0016740#transfe	Yes		MGI:96013		NM_026115.2	AK010715,AK014330,AK018270,AK041700,BC038262,BC055460,BZ690390,CL210597,CL210730,CL213200,CL214776,CL215037,CL215369	Yes	0	0.23417	Yes	0	-0.22346	Yes	0	0.17641	Yes	0	0.16961	Yes	0.0031	-0.1606
Z00003399-1				A_65_P10667,C0653C01-3_rev_PS0-60-0129,Z03399-1,Z312763-1	60	U087914-1	U087914	Yes		No	pfam00118#Cpn60_TCP1 TCP-1/cpn60 chaperonin family,					Yes	NS	-0.05482	Yes	NS	0.03031	Yes	0.0054	-0.07797	Yes	0.0014	-0.09185	Yes	NS	0.003
Z00003400-1	2310016C08Rik	RIKEN cDNA 2310016C08 gene		A_65_P02897,C0653F12-3_rev_PS0-60-0563,Z03400-1,Z312764-1	60	U006610-2	U006610	No	GO:0005615#extracellular space,GO:0016021#integral to membrane	No				NM_023516.3	AF141311,AK009377,BC020081	Yes	0	0.40342	Yes	0	-0.41195	Yes	0	0.45171	Yes	0	0.41027	Yes	0	-0.4869
Z00003403-1	2600017J23Rik	RIKEN cDNA 2600017J23 gene		A_65_P16921,C0654C07-3_rev_PS0-60-0130,Z03403-1,Z312765-1	60	U018126-1	U018126	Yes		No	pfam05527#DUF758 Domain of unknown function (DUF758),			NM_025566.2	AK004949,AK011245,AK090348,BC032199	Yes	0.0013	0.18321	Yes	0.0137	-0.42086	Yes	0	0.22448	Yes	0	0.15727	Yes	0	-0.2631
Z00003404-1	Nptxr	neuronal pentraxin receptor	NPR,D15Bwg0580e,1200009K17Rik,1700036C17Rik,5730406O18Rik	A_65_P18869,C0654C12-3_rev_PS0-60-0441,Z03404-1,Z312766-1	60	U036414-9	U036414	Yes	GO:0006333#chromatin assembly or disassembly,GO:0006355#regulation of transcription, DNA-dependent,GO:0016568#chromatin modification,GO:0000785#chromatin,GO:0005615#extracellular space,GO:0005634#nucleus,GO:0016021#integral to membrane,GO:0003682#chromati	Yes	COG1196#Smc Chromosome segregation ATPases [Cell division and chromosome partitioning],smart00159#PTX Pentraxin / C-reactive protein / pentaxin family; This family form a doscoid pentameric structure,#smart00159#smart00298#CHROMO Chromatin organization mo	MGI:1920590	Q99J85 Q9DBY5	NM_028763.2,NM_030689.2	AF316612,AK004679,AK006611,AK017510,AK035250,AK090253,AY394487,AY394488,AY394489,AY395907,BC011199,BC019942,BC048240,BC058962	Yes	0	-0.79714	Yes	0	0.77955	Yes	0	-0.69191	Yes	0	-0.69212	Yes	0	0.6388
Z00003407-1	Mrpl55	mitochondrial ribosomal protein L55	2810038N09Rik	A_65_P09399,C0655A02-3_rev_PS0-60-0581,Z03407-1,Z312767-1	60	U012678-3	U012678	Yes	GO:0000004#biological_process unknown,GO:0008372#cellular_component unknown,GO:0003735#structural constituent of ribosome,GO:0005554#molecular_function unknown	No		MGI:1914462		NM_026035.1	AK012143,AK012885,BC028538,CC178618	Yes	NS	-0.00304	Yes	NS	-0.00953	Yes	NS	0.03731	Yes	NS	0.0209	Yes	NS	-0.029
Z00003409-1	Mknk1	MAP kinase-interacting serine/threonine kinase 1	Mnk1,2410048M24Rik	A_65_P09506,C0655E06-3_rev_PS0-60-0388,Z03409-1,Z312768-1	60	U004678-8	U004678	No	GO:0006417#regulation of protein biosynthesis,GO:0006445#regulation of translation,GO:0006468#protein amino acid phosphorylation,GO:0004672#protein kinase activity,GO:0004674#protein serine/threonine kinase activity,GO:0004713#protein-tyrosine kinase acti	No	smart00220#S_TKc Serine/Threonine protein kinases, catalytic domain; Phosphotransferases,	MGI:894316	O08605	NM_021461.2	AK010697,BC021369,Y11091	Yes	NS	0.11333	Yes	0.0087	-0.16451	Yes	NS	0.01534	Yes	NS	0.02873	Yes	NS	-0.119
Z00003413-1	Llglh2	lethal giant larvae homolog 2	MGC:27928,9130006H11Rik	A_65_P03780,C0656C05-3_rev_PS0-60-0531,Z03413-1,Z312770-1	60	U013547-8	U013547	No	GO:0000004#biological_process unknown,GO:0008372#cellular_component unknown,GO:0005554#molecular_function unknown	No	cd00200#WD40 WD40 domain, found in a number of eukaryotic proteins that cover a wide variety of functions including adaptor/regulatory modules in signal transduction, pre-mRNA processing and cytoskeleton assembly; typically contains a GH dipeptide 11-24 r	MGI:1918843		NM_145438.1	AK078901,AY033650,BC013232,BC037226	Yes	0	0.75195	Yes	0	-0.6893	Yes	0	0.68302	Yes	0	0.63584	Yes	0	-0.6163
Z00003418-1	Wdr40a	WD repeat domain 40A	1500001L20Rik,5830424K06Rik	A_65_P12941,C0657E09-3_rev_PS0-60-0345,Z03418-1,Z312772-1	60	U024969-1	U024969	Yes		No	cd00200#WD40 WD40 domain, found in a number of eukaryotic proteins that cover a wide variety of functions including adaptor/regulatory modules in signal transduction, pre-mRNA processing and cytoskeleton assembly; typically contains a GH dipeptide 11-24 r	MGI:1916220		NM_026893.2	AK005099,AK030173,AK031089,AK078036,AK087517,AK090028,AK173289,BC023852	Yes	0	0.21946	Yes	0	-0.22101	Yes	0	0.22704	Yes	0	0.23055	Yes	NS	-0.213
Z00003421-1	LOC382054			A_65_P07285,C0657H07-3_rev_PS0-60-0360,Z03421-1,Z312773-1	58	U029912-3	U029912	No		No	smart00487#DEXDc DEAD-like helicases superfamily; ,			XM_134242.3,XM_356127.1		Yes	NS	0.11779	Yes	NS	-0.08369	Yes	NS	0.00093	Yes	NS	0.00978	Yes	NS	0.0636
Z00003423-1	Stard8	START domain containing 8		A_65_P05655,C0658B01-3_rev_PS0-60-0223,Z03423-1,Z312774-1	60	U020044-3	U020044	Yes	GO:0005096#GTPase activator activity	No	smart00324#RhoGAP GTPase-activator protein for Rho-like GTPases; GTPase activator proteins towards Rho/Rac/Cdc42-like small GTPases,smart00234#START in StAR and phosphatidylcholine transfer protein; putative lipid-binding domain in StAR and phosphatidylch			NM_199018.1	AK172910,BC013223,BC023434,BC034186,BC062944	Yes	0	0.45012	Yes	0	-0.51705	Yes	0	0.44126	Yes	0	0.32499	Yes	NS	-0.1305
Z00003424-1	BC046418			A_65_P06544,C0658B12-3_rev_PS0-60-0432,Z03424-1,Z312775-1	60	U038692-1	U038692	Yes		No	smart00220#S_TKc Serine/Threonine protein kinases, catalytic domain; Phosphotransferases,pfam05622#HOOK HOOK protein,smart00109#C1 Protein kinase C conserved region 1 (C1) domains (Cysteine-rich domains); Some bind phorbol esters and diacylglycerol,smart0			XM_140553.3,XM_358525.1	BC046418	Yes	0	0.32588	Yes	0	-0.36297	Yes	0.0001	0.33953	Yes	0.0004	0.33506	Yes	0	-0.4147
Z00003426-1				A_65_P08988,C0658G12-3_rev_PS0-60-0177,Z03426-1,Z312776-1						No						Yes	NS	-0.18634	Yes	0.0109	0.13905	Yes	0	-0.24262	Yes	0	-0.24586	Yes	0.0037	0.2316
Z00003429-1	Arl6ip6	ADP-ribosylation factor-like 6 interacting protein 6	Aip-6,2310057C01Rik,2610529A11Rik	A_65_P03895,C0659G04-3_rev_PS0-60-0241,Z03429-1,Z312777-1	60	U001777-2	U001777	Yes	GO:0016021#integral to membrane,GO:0005515#protein binding	No		MGI:1929507		NM_022989.2	AF133913,AK009952,AK011070,AK016267,AK032740,AK035521,AK052010,AK082824,BC019550	Yes	NS	-0.05504	Yes	NS	0.04626	Yes	0	-0.13524	Yes	0	-0.14709	Yes	NS	0.0522
Z00003434-1	Rusc2	RUN and SH3 domain containing 2	mKIAA0375	A_65_P03390,C0660B07-3_rev_PS0-60-0142,Z03434-1,Z312779-1	60	U004231-6	U004231	Yes		No	smart00593#RUN domain involved in Ras-like GTPase signaling ,smart00326#SH3 Src homology 3 domains; Src homology 3 (SH3) domains bind to target proteins through sequences containing proline and hydrophobic amino acids,	MGI:2140371	Q80U22	XM_131380.3	AK053542,AK122263,BC024790,BC050780	Yes	NS	0.02546	Yes	NS	-0.0503	Yes	NS	0.03853	Yes	NS	0.02282	Yes	NS	-0.1234
Z00003437-1	Bmp8b	bone morphogenetic protein 8b	Op3	A_65_P16070,C0660C03-3_rev_PS0-60-0328,Z03437-1,Z312781-1	60	U004765-1	U004765	Yes	GO:0007179#transforming growth factor beta receptor signaling pathway,GO:0007283#spermatogenesis,GO:0008151#cell growth and/or maintenance,GO:0040007#growth,GO:0005615#extracellular space,GO:0005125#cytokine activity,GO:0008083#growth factor activity	No	pfam00688#TGFb_propeptide TGF-beta propeptide,smart00204#TGFB Transforming growth factor-beta (TGF-beta) family; Family members are active as disulphide-linked homo- or heterodimers,#smart00204	MGI:107335	P55105	NM_007559.2	AK038590,AK082895,U39545	Yes	0	0.29492	Yes	0	-0.38946	Yes	0	0.20385	Yes	0	0.15647	Yes	NS	-0.0701
Z00003439-1	Eif4ebp1	eukaryotic translation initiation factor 4E binding protein 1	PHAS-I	A_65_P18268,C0660D06-3_rev_PS0-60-0237,Z03439-1,Z312782-1	60	U009218-4	U009218	No	GO:0006417#regulation of protein biosynthesis,GO:0006445#regulation of translation,GO:0006446#regulation of translational initiation,GO:0008286#insulin receptor signaling pathway,GO:0017148#negative regulation of protein biosynthesis,GO:0045947#negative r	No		MGI:103267	Q60876	NM_007918.2	AK013033,BC002045,U28656	Yes	0	0.50076	Yes	0	-0.52185	Yes	0	0.55455	Yes	0	0.53459	Yes	0	-0.5785
Z00003443-1	Il17rc	interleukin 17 receptor C	Il17rl,IL17-RC,IL17-RL,1110025H02Rik	A_65_P12897,C0660H10-3_rev_PS0-60-0502,Z03443-1,Z312783-1	60	U007271-5	U007271	No	GO:0000004#biological_process unknown,GO:0008372#cellular_component unknown,GO:0005554#molecular_function unknown	No		MGI:2159336		NM_134159.2	AF458066,AK075634,BC004759	Yes	0	0.57025	Yes	0	-0.54855	Yes	0	0.5337	Yes	0	0.5294	Yes	0	-0.5743
Z00003444-1	Ap2b1	adaptor-related protein complex 2, beta 1 subunit	1300012O03Rik	A_65_P16268,C0661B08-3_rev_PS0-60-0544,Z03444-1,Z312784-1	60	U013085-7	U013085	No	GO:0006461#protein complex assembly,GO:0006886#intracellular protein transport,GO:0016192#vesicle-mediated transport,GO:0005905#coated pit,GO:0030130#clathrin coat of trans-Golgi network vesicle,GO:0030131#clathrin adaptor complex,GO:0030133#transport ves	No	pfam01602#Adaptin_N Adaptin N terminal region,pfam02883#Alpha_adaptinC2 Adaptin C-terminal domain,	MGI:1919020	Q9DBG3	NM_027915.1	AK004975,AK030505,AK032617,BC013699,BC030349,BC046772	Yes	0	0.37429	Yes	0	-0.33336	Yes	0	0.28983	Yes	0	0.26268	Yes	0.0186	-0.2232
Z00003447-1	Mrpl11	mitochondrial ribosomal protein L11	2410001P07Rik	A_65_P01416,C0661D09-3_rev_PS0-60-0208,Z03447-1,Z312785-1	60	U038736-3	U038736	No	GO:0006412#protein biosynthesis,GO:0005622#intracellular,GO:0005739#mitochondrion,GO:0005762#mitochondrial large ribosomal subunit,GO:0005840#ribosome,GO:0003723#RNA binding,GO:0003735#structural constituent of ribosome	No	smart00649#RL11 Ribosomal protein L11/L12; ,	MGI:2137215	Q9CQF0	NM_025553.1	AB049639,AK002797,AK010329,BC046750	Yes	NS	0.07205	Yes	NS	-0.07374	Yes	NS	0.03438	Yes	NS	0.02214	Yes	NS	0.0284
Z00003450-1	Letm1	leucine zipper-EF-hand containing transmembrane protein 1		A_65_P02120,C0661F12-3_rev_PS0-60-0447,Z03450-1,Z312786-1	60	U026091-3	U026091	No	GO:0005739#mitochondrion,GO:0016021#integral to membrane,GO:0005509#calcium ion binding	No				NM_019694.1	AB041582,AF061026,AK079712,BC023862,BC046326,BC055865,BC061115,BC061690	Yes	NS	0.66791	Yes	NS	0.1043	Yes	NS	0.20845	Yes	NS	0.28441	Yes	NS	-0.3916
Z00003453-1	A530050D06Rik	Mus musculus, clone IMAGE:5040222, mRNA.		A_65_P08595,C0662D10-3_rev_PS0-60-0515,Z03453-1,Z312787-1	60	U014441-9	U014441	No		No	pfam00710#Asparaginase Asparaginase.,#Asparaginase Asparaginase.,cd00204#ANK ankyrin repeats; ankyrin repeats mediate protein-protein interactions in very diverse families of proteins,			XM_203596.3	AK080031,BC023353	Yes	0	0.80871	Yes	0	-0.83142	Yes	0	0.67238	Yes	0	0.64713	Yes	0	-0.6919
Z00003461-1	Thnsl1	threonine synthase-like 1 (bacterial)		A_65_P20590,C0664E11-3_rev_PS0-60-0502,Z03461-1,Z312791-1	60	U001444-5	U001444	No		No	COG0498#ThrC Threonine synthase [Amino acid transport and metabolism],#pfam00291#PALP Pyridoxal-phosphate dependent enzyme,#pfam01202#SKI Shikimate kinase.,pfam00291			NM_001001297.1,NM_177588.1	AK029518,AK033465,AK083895,AK087148,BC027743	Yes	0.0026	-0.16726	Yes	0.0155	0.13916	Yes	0.006	-0.08577	Yes	0	-0.13833	Yes	NS	0.0734
Z00003464-1	Sertad1	SERTA domain containing 1	Trip-Br1,1110032C13Rik	A_65_P02218,C0664H10-3_rev_PS0-60-0540,Z03464-1,Z312792-1	59	U007853-1	U007853	Yes	GO:0006355#regulation of transcription, DNA-dependent	Yes	pfam06031#SERTA SERTA motif,	MGI:1913438	Q9JL10	NM_018820.3	AF218291,AF366400,AF366401,AK002324,AK004022,AK008303,BC016077,CL215326	Yes	NS	0.02566	Yes	0.0001	-0.14001	Yes	0	0.12544	Yes	0	0.13596	Yes	0.0017	-0.1707
Z00003468-1	3732413I11Rik	RIKEN cDNA 3732413I11 gene	TMRF1	A_65_P17467,C0665C09-3_rev_PS0-60-0027,Z03468-1,Z312796-1	60	U012491-4	U012491	No	GO:0004872#receptor activity	No	smart00184#RING Ring finger; E3 ubiquitin-protein ligase activity is intrinsic to the RING domain of c-Cbl and is likely to be a general function of this domain; Various RING fingers exhibit binding activity towards E2 ubiquitin-conjugating enzymes (Ubc'	MGI:1921565		XM_203376.1	AK014408,AK043002,AK087359,BC040799,BC051064,BC055485	Yes	NS	-0.12143	Yes	0.0132	0.11727	Yes	0	-0.10892	Yes	0	-0.10678	Yes	NS	0.058
Z00003474-1				A_65_P05917,C0666E04-3_rev_PS0-60-0525,Z03474-1,Z312800-1	60	U085926-1	U085926	Yes		No						Yes	NS	0.00995	Yes	NS	-0.00383	Yes	0.0205	-0.05937	Yes	NS	-0.01798	Yes	NS	-0.0377
Z00003482-1	Grn	granulin	epithelin,progranulin,acrogranulin,PC cell-derived growth factor	A_65_P01910,C0668D08-3_rev_PS0-60-0134,Z03482-1,Z312803-1	60	U013390-3	U013390	Yes	GO:0016042#lipid catabolism,GO:0005615#extracellular space,GO:0005739#mitochondrion,GO:0004623#phospholipase A2 activity,GO:0005125#cytokine activity,GO:0005509#calcium ion binding	No	smart00277#GRAN Granulin; ,	MGI:95832	P28798	NM_008175.2	AK013678,AK018744,BC037047,BC049943,M86736,X62321	Yes	0	0.56064	Yes	0	-0.50989	Yes	0	0.47622	Yes	0	0.52809	Yes	0	-0.5496
Z00003483-1	Atp6ap2	ATPase, H+ transporting, lysosomal accessory protein 2	M8-9,Atp6ip2,APT6M8-9,ATP6M8-9,5730403E06Rik	A_65_P17779,C0668F08-3_rev_PS0-60-0174,Z03483-1,Z312804-1	60	U019711-3	U019711	No	GO:0015992#proton transport,GO:0016021#integral to membrane,GO:0015078#hydrogen ion transporter activity,GO:0016787#hydrolase activity	No		MGI:1917745		NM_027439.2	AK017482,AK029405,AK076495,BC014706,CL212227,CL212434,CL212503,CL212923,CL302497,CL302517,CL302521,CL302530,CL302663,CL639256,CL639317	Yes	0.0014	0.16093	Yes	0	-0.16268	Yes	0	0.15235	Yes	0	0.1712	Yes	0.0144	-0.1427
Z00003484-1	Thap7	THAP domain containing 7	1810004B07Rik	A_51_P198488,A_65_P12236,C0668F10-3_rev_PS0-60-0409,Z03484-1,Z312805-1	60	U036845-4	U036845	No	GO:0003676#nucleic acid binding,GO:0003677#DNA binding	No	smart00692#DM3 Zinc finger domain in CG10631, C,	MGI:1916259	Q8VCZ3	NM_026909.1	AK007329,BC018221	Yes	NS	0.06256	Yes	NS	-0.06358	Yes	0.0028	0.08327	Yes	0.0031	0.06661	Yes	NS	-0.1071
Z00003485-1	Fabp5	fatty acid binding protein 5, epidermal	Klbp,mal1,Fabpe E-FABP,Unknown Klbp, keratinocyte lipid binding protein	A_65_P10152,C0668G11-3_rev_PS0-60-0577,Z03485-1,Z312806-1	60	U164360-2	U164360	No	GO:0006006#glucose metabolism,GO:0006629#lipid metabolism,GO:0006810#transport,GO:0015758#glucose transport,GO:0005215#transporter activity,GO:0005488#binding,GO:0008289#lipid binding	No		MGI:101790	Q05816		BC002008	Yes	0.0024	-0.20762	Yes	0.0003	0.14038	Yes	0	-0.15526	Yes	0	-0.15546	Yes	NS	0.1475
Z00003486-1	Cldn4	claudin 4	CEP-R,Cpetr,Cpetr1	A_65_P02370,C0668H08-3_rev_PS0-60-0677,Z03486-1,Z312807-1	60	U026810-1	U026810	Yes	GO:0005615#extracellular space,GO:0005923#tight junction,GO:0016020#membrane,GO:0016021#integral to membrane,GO:0005198#structural molecule activity	No	pfam00822#PMP22_Claudin PMP-22/EMP/MP20/Claudin family.,	MGI:1313314	O35054	NM_009903.1	AF087822	Yes	0.0004	0.4659	Yes	0.0003	-0.47486	Yes	0	0.54877	Yes	0	0.64113	Yes	0	-0.5814
Z00003488-1	9030405D14Rik	RIKEN cDNA 9030405D14 gene		A_65_P15616,C0669D07-3_rev_PS0-60-0445,Z03488-1,Z312809-1	60	U012881-2	U012881	No		No				NM_027819.1	AK018485,BC055837,BC058747	Yes	NS	0.51236	Yes	NS	-0.27202	Yes	NS	0.24046	Yes	NS	0.17041	Yes	NS	-0.1243
Z00003490-1	4921506J03Rik	Mus musculus cDNA clone IMAGE:6315217, partial cds.	6230409E21Rik	A_65_P20309,C0669F08-3_rev_PS0-60-0426,Z03490-1,Z312811-1	60	U032229-1	U032229	No		No		MGI:1914971			AK003616,AK014824,AK018082,AK037008,AK051537,AK078766,BC058561	Yes	0	-0.40257	Yes	0	0.37616	Yes	0	-0.37848	Yes	0	-0.38512	Yes	0	0.315
Z00003493-1	1300010K09Rik	RIKEN cDNA 1300010K09 gene		A_65_P10256,C0670D08-3_rev_PS0-60-0001,Z03493-1,Z312812-1	60	U030585-4	U030585	No	GO:0016021#integral to membrane	No	pfam04893#Yip1 Yip1 domain,			NM_138303.1	AK004959,AK033705,BC002282,BC003289	Yes	0.0003	0.17418	Yes	0.0001	-0.14329	Yes	0.0031	0.07488	Yes	0	0.15675	Yes	0.0227	-0.1337
Z00003494-1	3110050N22Rik	RIKEN cDNA 3110050N22 gene		A_65_P12563,C0670E06-3_rev_PS0-60-0382,Z03494-1,Z312813-1	60	U003013-2	U003013	No		No				NM_173181.1	AK012273,AK014202,AK034783,AK083941,AK085187,CL215444	Yes	0	-0.48174	Yes	0	0.49671	Yes	0	-0.48073	Yes	0	-0.35828	Yes	0	0.4493
Z00003495-1	E430021N18Rik	RIKEN cDNA E430021N18 gene		A_65_P09543,C0670E11-3_rev_PS0-60-0252,Z03495-1,Z312814-1	60	U001229-3	U001229	Yes	GO:0016021#integral to membrane	No	pfam00084#Sushi Sushi domain (SCR repeat).,smart00032#CCP Domain abundant in complement control proteins; SUSHI repeat; short complement-like repeat (SCR); The complement control protein (CCP) modules (also known as short consensus repeats SCRs or SUSHI r			NM_144796.2	AK035779,AK082116,AK088629,BC021842	Yes	0	-0.40336	Yes	0	0.39949	Yes	0	-0.41097	Yes	0	-0.50318	Yes	0	0.3218
Z00003497-1	Ier2	immediate early response 2	ch1,pip92	A_65_P15185,C0670F12-3_rev_PS0-60-0369,Z03497-1,Z312815-1	60	U030034-1	U030034	Yes	GO:0000004#biological_process unknown,GO:0005737#cytoplasm,GO:0005554#molecular_function unknown	No	pfam05760#IER Immediate early response protein (IER),	MGI:104815	P17950	NM_010499.2	AK032692,BC002067,M31042,M59821	Yes	0	-0.36091	Yes	0	0.35593	Yes	0	-0.35549	Yes	0	-0.30965	Yes	0	0.2631
Z00003503-1	Vps4b	vacuolar protein sorting 4b (yeast)	Skd1,8030489C12Rik	A_65_P20748,C0672A05-3_rev_PS0-60-0308,Z03503-1,Z312816-1	60	U021663-1	U021663	Yes	GO:0016197#endosome transport,GO:0005768#endosome,GO:0000166#nucleotide binding,GO:0005524#ATP binding,GO:0016887#ATPase activity,GO:0017111#nucleoside-triphosphatase activity	No	smart00745#MIT Microtubule Interacting and Trafficking molecule domain; ,smart00382#AAA ATPases associated with a variety of cellular activities; AAA - ATPases associated with a variety of cellular activities,	MGI:1100499	P46467	NM_009190.1	AK033301,AK034641,BC003799,U10119	Yes	NS	0.03738	Yes	NS	0.01737	Yes	NS	-0.00564	Yes	NS	-0.01818	Yes	NS	-0.0557
Z00003504-1	Churc1	churchill domain containing 1	chch,My015,1700030P15Rik	A_65_P17002,C0672E03-3_rev_PS0-60-0246,Z03504-1,Z312817-1	60	U014122-1	U014122	Yes		No	pfam06573#Churchill Churchill protein,	MGI:1923684			AK006573,BC019472,BC076499	Yes	0	0.2676	Yes	0	-0.25884	Yes	0	0.22642	Yes	0	0.27094	Yes	0.0196	-0.1915
Z00003505-1	Hspc171	HSPC171 protein	MGC:25457,1700006C06Rik,2610030K20Rik	A_65_P06929,C0672F06-3_rev_PS0-60-0671,Z03505-1,Z312818-1	60	U009744-3	U009744	No		No	pfam05620#DUF788 Protein of unknown function (DUF788),	MGI:1913570		NM_025486.1	AK002499,AK005662,BC005665,BC024608,BZ690480	Yes	0.0102	0.12481	Yes	0.0014	-0.12778	Yes	0	0.17554	Yes	0	0.16367	Yes	0.0477	-0.1938
Z00003507-1	Psarl	presenilin associated, rhomboid-like	PARL,PSARL1,PRO2207,PSENIP2,D16Ertd607e	A_65_P10831,C0672H03-3_rev_PS0-60-0001,Z03507-1,Z312819-1	60	U044131-7	U044131	No		No	pfam01694#Rhomboid Rhomboid family,	MGI:1277152		XM_354952.1,XM_358786.1	AK039142	Yes	NS	0.03275	Yes	NS	-0.04414	Yes	NS	0.01223	Yes	NS	-0.00681	Yes	NS	-0.0462
Z00003525-1		Mus musculus cDNA clone MGC:60766 IMAGE:30062085, complete cds.		A_65_P00535,C0802G08-3_rev_PS0-60-0517,Z03525-1,Z312823-1	60	U029599-2	U029599	Yes		No	pfam03556#DUF298 Domain of unknown function (DUF298),				AK034394,BC030839,BC052676	Yes	NS	-0.02768	Yes	NS	0.04179	Yes	NS	-0.04136	Yes	NS	-0.03974	Yes	NS	0.0237
Z00003528-1	Mesdc2	mesoderm development candiate 2	MGC:25959,mKIAA0081,2210015O11Rik	A_65_P20061,C0804A12-3_rev_PS0-60-0590,Z03528-1,Z312824-1	60	U008321-3	U008321	Yes	GO:0005615#extracellular space	No		MGI:1891421		NM_023403.2	AK008735,AK031949,AK076760,AK076773,AK085084,BC014742,CL302219	Yes	NS	0.10905	Yes	NS	0.38933	Yes	NS	0.15145	Yes	NS	0.05043	Yes	NS	-0.0902
Z00003531-1	3110037I16Rik			A_65_P19240,C0804F02-3_rev_PS0-60-0001,Z03531-1,Z312826-1	60	U025484-3	U025484	Yes		No				NM_028457.1	AK014134,BC023360	Yes	NS	-0.04154	Yes	NS	0.04053	Yes	NS	-0.03481	Yes	NS	-0.03765	Yes	NS	0.0079
Z00003532-1	B3gnt5	UDP-GlcNAc:betaGal beta-1,3-N-acetylglucosaminyltransferase 5		A_65_P18365,C0805C12-3_rev_PS0-60-0377,Z03532-1,Z312827-1	60	U043503-4	U043503	No	GO:0006486#protein amino acid glycosylation,GO:0030148#sphingolipid biosynthesis,GO:0016020#membrane,GO:0016021#integral to membrane,GO:0008378#galactosyltransferase activity,GO:0008917#lipopolysaccharide N-acetylglucosaminyltransferase activity,GO:001674	No	pfam01762#Galactosyl_T Galactosyltransferase,			NM_054052.2,XM_147186.1	AB059620,AK032911,AK037166,AK048010,AK083839,AY029203,BC063076	Yes	NS	-0.18917	Yes	NS	0.405	Yes	0	-0.70813	Yes	0	-0.29762	Yes	0	0.2791
Z00003549-1	Polh	polymerase (DNA directed), eta (RAD 30 related)	XPV,RAD30A	A_65_P07973,C0812B05-3_rev_PS0-60-0365,Z03549-1,Z312829-1	60	U037848-1	U037848	Yes	GO:0006281#DNA repair,GO:0006290#pyrimidine dimer repair,GO:0006301#postreplication repair,GO:0005634#nucleus,GO:0016451#nu DNA polymerase activity	No	pfam00817#IMS impB/mucB/samB family,	MGI:1891457		NM_030715.2	AB027128,AB037184,AK036296,BC049159	Yes	NS	0.03037	Yes	NS	-0.09775	Yes	NS	-0.04058	Yes	NS	-0.02103	Yes	NS	-0.0396
Z00003551-1	Rhbdl6	rhomboid, veinlet-like 6 (Drosophila)	4732465I17Rik	A_65_P06403,C0812H06-3_rev_PS0-60-0045,Z03551-1,Z312830-1	60	U033658-2	U033658	No	GO:0016021#integral to membrane,GO:0004872#receptor activity	No	pfam01694#Rhomboid Rhomboid family,	MGI:2442473		NM_172572.1	AK028872,AK042365,AY167043,BC031398,BC052182,CL214010	Yes	0	0.26516	Yes	0	-0.25033	Yes	0	0.22958	Yes	0	0.17847	Yes	NS	-0.1056
Z00003552-1	Bcl2l14	Bcl2-like 14 (apoptosis facilitator)	4930452K23Rik,4933405K19Rik,9030625M01Rik	A_65_P12420,C0813E09-3_rev_PS0-60-0508,Z03552-1,Z312831-1	60	U007474-5	U007474	No	GO:0006915#apoptosis,GO:0042981#regulation of apoptosis	No		MGI:1914063		NM_025778.1	AK008682,AK015447,AK016670,AK016997,AK018579,AK035707,BC025541	Yes	0	0.30593	Yes	NS	-0.25051	Yes	0	0.25321	Yes	0.001	0.10026	Yes	NS	-0.0937
[truncated: 40,235 more rows]
